# Supplementary material for: Saturation genome editing of RNU4–2 reveals distinct dominant and recessive neurodevelopmental disorders
Source: medRxiv. 2025 Apr 10:2025.04.08.25325442. Preprint. [Version 1] doi: 10.1101/2025.04.08.25325442 (PMC12036422; doi:10.1101/2025.04.08.25325442)
Supplement: Supplement 1 [file media-1.xlsx]

## Sheet: RNU4_2_ST1
Supplementary Table 1: Details and function scores for RNU4-2 variants assayed with SGE.
variant_id	Type	Type_expanded_further	position_oligonucleotide	HGVS	category	AoU_AC	UKBiobank_AC	CADD_score	function_score	function_score_r1	function_score_r2	d4_rep1_read_count	d14_rep1_read_count	d4_rep2_read_count	d14_rep2_read_count	lib_read_count	neg_read_count	pvalues	qvalues
chr12-120291868-A-AA	control_insertion	1 nt insertion control	36	n.35_36insT	unobserved				0.0122791	0.046016	-0.00747436	4834	8287	6571	5572	4813	0	0.638239	0.813281
chr12-120291803-T-TG	control_insertion	1 nt insertion control	101	n.100_101insC	unobserved				0.0240962	0.0274447	0.0347312	4756	8049	6677	5830	6180	0	0.672162	0.827158
chr12-120291867-A-AG	control_insertion	1 nt insertion control	37	n.36_37insC	unobserved				0.00709428	-0.0712837	0.0994558	4631	7319	6257	5714	4929	0	0.622986	0.802851
chr12-120291867-A-AT	control_insertion	1 nt insertion control	37	n.36_37insA	unobserved				-0.0776577	-0.117086	-0.0242461	4073	6236	5901	4946	4206	0	0.364126	0.603889
chr12-120291867-A-AC	control_insertion	1 nt insertion control	37	n.36_37insG	unobserved				-0.126238	0.0197894	-0.258281	3990	6717	5230	3727	4999	0	0.233854	0.444194
chr12-120291805-T-TT	control_insertion	1 nt insertion control	99	n.98_99insA	unobserved				0.205403	0.228416	0.196374	3447	6706	4546	4440	4829	0	0.96852	0.994348
chr12-120291768-G-GC	control_insertion	1 nt insertion control	136	n.135_136insG	unobserved				-0.234717	-0.114166	-0.341284	3158	4845	4651	3129	5129	0	0.0579763	0.167108
chr12-120291768-G-GG	control_insertion	1 nt insertion control	136	n.135_136insC	unobserved				-0.252332	-0.498155	0.00747436	3132	3682	4476	3835	5287	0	0.0436946	0.135353
chr12-120291769-T-TT	control_insertion	1 nt insertion control	135	n.134_135insA	unobserved				-0.00709428	-0.12067	0.120465	3040	4643	4224	3914	4948	0	0.580318	0.774237
chr12-120291803-T-TC	control_insertion	1 nt insertion control	101	n.100_101insG	unobserved				0.00807601	0.0517765	-0.0216409	2924	5033	5701	4787	4465	0	0.625889	0.803225
chr12-120291803-T-TA	control_insertion	1 nt insertion control	101	n.100_101insT	unobserved				-0.0462586	-0.0197894	-0.0587442	2914	4773	4470	3658	4817	0	0.459123	0.682975
chr12-120291768-G-GA	control_insertion	1 nt insertion control	136	n.135_136insT	unobserved				0.0902261	0.175466	0.0189693	2833	5313	4371	3775	5081	0	0.831845	0.927967
chr12-120291839-T-	deletion	deletion	65	n.65del	unobserved				-1.77592	-1.42803	-2.10982	6099	3763	8091	1597	5727	0	2.35e-42	1.81e-40
chr12-120291827-T-	deletion	deletion	77	n.77del	unobserved				-0.0971491	-0.165874	-0.0144405	5630	8333	8968	7568	6432	0	0.308742	0.540298
chr12-120291834-A-	deletion	deletion	70	n.70del	unobserved				0.210692	0.265771	0.169595	5012	10006	7098	6805	5406	0	0.97133	0.995337
chr12-120291835-G-	deletion	deletion	69	n.69del	unobserved				-1.40289	-1.25254	-1.53926	4977	3468	7214	2115	5644	0	6.32e-27	1.36e-25
chr12-120291825-A-	deletion	deletion	79	n.79del	unobserved				0.0544762	-0.0819366	0.204873	4789	7513	6897	6776	5679	0	0.752619	0.872066
chr12-120291840-C-	deletion	deletion	64	n.64del	unobserved				-1.91088	-1.79431	-2.01347	4693	2246	7554	1594	5594	0	7.74e-49	1.04e-46
chr12-120291842-A-	deletion	deletion	62	n.62del	unobserved				-1.60508	-1.54195	-1.65423	4650	2651	6882	1863	5877	0	7.77e-35	3.81e-33
chr12-120291830-G-	deletion	deletion	74	n.74del	unobserved				0.134597	0.0559279	0.22725	3882	6701	6409	6395	4947	0	0.904466	0.95966
chr12-120291826-T-TACGT	insertion	nmer insertion	78	n.77_78insTACGT	unobserved				-1.44436	-1.73041	-1.14432	4014	2008	5551	2140	6277	0	1.84e-28	4.32e-27
chr12-120291826-T-TAAA	insertion	nmer insertion	78	n.77_78insTTT	unobserved				-1.18786	-1.26324	-1.09851	4696	3248	6003	2389	6308	1	1.09e-19	1.34e-18
chr12-120291839-T-TTT	insertion	nmer insertion	65	n.64_65insAA	unobserved				-1.13174	-1.34538	-0.904113	4483	2929	6368	2900	5430	0	5.37e-18	5.56e-17
chr12-120291840-C-CCC	insertion	nmer insertion	64	n.63_64insGG	unobserved				-1.94152	-2.17815	-1.69091	4243	1556	7063	1864	5777	0	2.24e-50	6.05e-48
chr12-120291826-T-TAA	insertion	nmer insertion	78	n.77_78insTT	unobserved				-0.864801	-0.797634	-0.917984	4239	4049	5800	2616	6096	0	4.45e-11	3.11e-10
chr12-120291827-T-TAA	insertion	nmer insertion	77	n.76_77insTT	unobserved				-2.0045	-2.0002	-1.99482	4177	1733	6793	1452	5687	0	1.29e-53	6.96e-51
chr12-120291838-T-TAA	insertion	nmer insertion	66	n.65_66insTT	unobserved				-1.70022	-1.5696	-1.81686	3662	2048	5149	1245	4628	0	6.27e-39	3.76e-37
chr12-120291839-T-TAA	insertion	nmer insertion	65	n.64_65insTT	unobserved				-1.07311	-0.793543	-1.33868	3277	3139	4699	1583	4535	0	2.56e-16	2.38e-15
chr12-120291836-T-TA	insertion	1nt insertion	68	n.67_68insT	unobserved				-1.037	-1.327	-0.733012	5558	3678	7475	3833	6281	0	2.5e-15	2.17e-14
chr12-120291840-C-CG	insertion	1nt insertion	64	n.63_64insC	unobserved				-0.605168	-0.555158	-0.641195	5514	6231	7197	3933	6550	0	4.09e-06	2.02e-05
chr12-120291824-T-TC	insertion	1nt insertion	80	n.79_80insG	unobserved				-0.235846	-0.0505461	-0.407162	4951	7938	8266	5313	6561	0	0.0569627	0.165069
chr12-120291827-T-TC	insertion	1nt insertion	77	n.76_77insG	unobserved				-0.925905	-0.622288	-1.21554	4857	5239	6652	2441	5987	0	1.69e-12	1.28e-11
chr12-120291834-A-AT	insertion	1nt insertion	70	n.69_70insA	unobserved				-0.46756	-0.476632	-0.444504	4807	5736	7560	4735	6333	0	0.000352799	0.00149731
chr12-120291838-T-TG	insertion	1nt insertion	66	n.65_66insC	unobserved				-1.24074	-1.07167	-1.39583	4793	3786	6985	2262	6575	0	2.35e-21	3.43e-20
chr12-120291841-A-AC	insertion	1nt insertion	63	n.62_63insG	unobserved				-0.935412	-0.823471	-1.03337	4678	4389	7025	2925	6799	0	9.96e-13	7.78e-12
chr12-120291825-A-AA	insertion	1nt insertion	79	n.78_79insT	unobserved				-0.195774	-0.404214	0.0266501	4629	5808	6741	5853	6296	0	0.102334	0.24624
chr12-120291828-G-GC	insertion	1nt insertion	76	n.75_76insG	unobserved				-1.05697	-0.861488	-1.23847	4618	4220	7088	2560	6109	0	7.15e-16	6.32e-15
chr12-120291839-T-TT	insertion	1nt insertion	65	n.64_65insA	unobserved				-1.49255	-1.59917	-1.37195	4517	2475	7259	2390	5661	0	2.66e-30	8.44e-29
chr12-120291842-A-AC	insertion	1nt insertion	62	n.61_62insG	unobserved				-0.364521	-0.314691	-0.400368	4495	6001	7470	4824	5445	0	0.00488258	0.0184036
chr12-120291842-A-AA	insertion	1nt insertion	62	n.61_62insT	unobserved				-0.621971	-0.610747	-0.619211	4478	4869	6243	3464	4845	0	2.2e-06	1.13e-05
chr12-120291835-G-GA	insertion	1nt insertion	69	n.68_69insT	unobserved				-1.43744	-1.50541	-1.35548	4349	2543	6270	2088	5640	0	3.35e-28	7.53e-27
chr12-120291831-A-AC	insertion	1nt insertion	73	n.72_73insG	unobserved				0.0795852	0.208703	-0.0355489	4321	8292	6135	5102	5761	0	0.810169	0.909753
chr12-120291842-A-AG	insertion	1nt insertion	62	n.61_62insC	unobserved				-0.621459	-0.503076	-0.725858	4301	5039	6464	3331	6069	0	2.25e-06	1.14e-05
chr12-120291836-T-TC	insertion	1nt insertion	68	n.67_68insG	unobserved				-0.943692	-0.864072	-1.00933	4270	3895	7700	3260	6049	0	6.25e-13	4.96e-12
chr12-120291838-T-TC	insertion	1nt insertion	66	n.65_66insG	unobserved				-1.91983	-2.07748	-1.74819	4262	1676	5887	1493	5401	0	2.77e-49	4.98e-47
chr12-120291824-T-TG	insertion	1nt insertion	80	n.79_80insC	unobserved				-0.0748836	-0.17764	0.0418565	4249	6238	6227	5464	5514	1	0.372279	0.609904
chr12-120291834-A-AA	insertion	1nt insertion	70	n.69_70insT	unobserved				-0.0602089	-0.00393053	-0.102504	4247	7033	6429	5104	5765	0	0.416284	0.652259
chr12-120291839-T-TA	insertion	1nt insertion	65	n.64_65insT	ReNU_syndrome		1		-1.29361	-1.31188	-1.26137	4247	2840	5514	1960	5390	0	4.27e-23	6.58e-22
chr12-120291829-G-GC	insertion	1nt insertion	75	n.74_75insG	unobserved				-0.145555	-0.351046	0.0739188	4241	5521	6984	6266	5678	0	0.19029	0.389986
chr12-120291839-T-TG	insertion	1nt insertion	65	n.64_65insC	UKBB/AllofUs	1	1		-0.704762	-0.91632	-0.479221	4232	3723	5888	3600	5718	0	8.17e-08	4.54e-07
chr12-120291833-A-AG	insertion	1nt insertion	71	n.70_71insC	unobserved				-0.0422188	-0.23372	0.163266	4188	5914	5739	5478	5618	0	0.471641	0.694575
chr12-120291827-T-TT	insertion	1nt insertion	77	n.76_77insA	unobserved				-0.317018	-0.310288	-0.309764	4143	5548	6214	4273	5653	0	0.0134259	0.047609
chr12-120291835-G-GC	insertion	1nt insertion	69	n.68_69insG	unobserved				-1.09623	-1.13367	-1.04481	4130	3125	5423	2240	5408	0	5.71e-17	5.5e-16
chr12-120291833-A-AC	insertion	1nt insertion	71	n.70_71insG	unobserved				-0.304908	-0.187051	-0.408781	4115	6002	6031	3872	5485	0	0.0170347	0.0581121
chr12-120291825-A-AG	insertion	1nt insertion	79	n.78_79insC	unobserved				-0.329318	-0.301548	-0.343104	4043	5447	5456	3666	5319	0	0.0104561	0.0378245
chr12-120291840-C-CT	insertion	1nt insertion	64	n.63_64insA	unobserved				-1.29991	-1.14162	-1.44422	4012	3019	5343	1673	5114	0	2.62e-23	4.15e-22
chr12-120291829-G-GA	insertion	1nt insertion	75	n.74_75insT	unobserved				-0.185284	-0.215033	-0.141553	3974	5685	6916	5344	5595	0	0.117696	0.268961
chr12-120291826-T-TC	insertion	1nt insertion	78	n.77_78insG	ReNU_syndrome				-0.910387	-0.712737	-1.09405	3973	4025	7422	2963	5595	0	3.96e-12	2.92e-11
chr12-120291841-A-AG	insertion	1nt insertion	63	n.62_63insC	unobserved				-1.52291	-1.77989	-1.25195	3970	1919	5995	2145	5726	0	1.72e-31	6.17e-30
chr12-120291824-T-TT	insertion	1nt insertion	80	n.79_80insA	unobserved				-0.0696163	-0.100155	-0.0250939	3948	6116	6185	5181	5251	0	0.387916	0.627887
chr12-120291838-T-TA	insertion	1nt insertion	66	n.65_66insT	ReNU_syndrome				-1.40207	-1.42103	-1.36913	3889	2411	6169	2035	5371	0	6.77e-27	1.4e-25
chr12-120291826-T-TA	insertion	1nt insertion	78	n.77_78insT	ReNU_syndrome				-0.587499	-0.617599	-0.543416	3785	4096	6303	3686	5411	0	7.71e-06	3.68e-05
chr12-120291840-C-CC	insertion	1nt insertion	64	n.63_64insG	ReNU_syndrome				-1.74003	-1.95388	-1.51218	3758	1610	5226	1561	5545	0	1.03e-40	6.97e-39
chr12-120291837-T-TG	insertion	1nt insertion	67	n.66_67insC	unobserved				-1.45884	-1.28231	-1.62138	3736	2550	5572	1543	4996	0	5.24e-29	1.41e-27
chr12-120291828-G-GA	insertion	1nt insertion	76	n.75_76insT	unobserved				-0.700714	-0.613072	-0.774372	3728	4047	5748	2864	5382	0	9.69e-08	5.33e-07
chr12-120291825-A-AC	insertion	1nt insertion	79	n.78_79insG	unobserved				-0.152804	-0.0515812	-0.240044	3723	5965	5882	4245	5836	0	0.175321	0.367696
chr12-120291841-A-AT	insertion	1nt insertion	63	n.62_63insA	unobserved				-0.736996	-0.936121	-0.523888	3712	3221	5751	3409	4901	0	2.03e-08	1.2e-07
chr12-120291826-T-TG	insertion	1nt insertion	78	n.77_78insC	unobserved				-0.747366	-0.770792	-0.709957	3683	3584	5259	2740	5316	0	1.28e-08	7.76e-08
chr12-120291831-A-AG	insertion	1nt insertion	73	n.72_73insC	unobserved				-0.00298671	0.183274	-0.175264	3677	6933	5115	3861	5376	0	0.592792	0.779305
chr12-120291836-T-TG	insertion	1nt insertion	68	n.67_68insC	unobserved				-0.911796	-1.11432	-0.695286	3646	2796	5599	2947	4922	0	3.67e-12	2.75e-11
chr12-120291827-T-TA	insertion	1nt insertion	77	n.76_77insT	ReNU_syndrome				-1.148	-0.798379	-1.48364	3619	3455	6577	2004	5513	0	1.77e-18	1.95e-17
chr12-120291832-A-AC	insertion	1nt insertion	72	n.71_72insG	unobserved				0.260277	0.165711	0.368826	3605	6715	6136	6754	5297	0	0.988911	0.999152
chr12-120291828-G-GT	insertion	1nt insertion	76	n.75_76insA	unobserved				-0.606488	-0.780802	-0.418191	3600	3479	5793	3695	5453	0	3.9e-06	1.95e-05
chr12-120291834-A-AC	insertion	1nt insertion	70	n.69_70insG	unobserved				-0.839904	-1.01333	-0.652497	3459	2845	5948	3225	5881	1	1.58e-10	1.05e-09
chr12-120291832-A-AT	insertion	1nt insertion	72	n.71_72insA	unobserved				-0.0394981	-0.00233918	-0.0626735	3443	5708	5123	4181	4890	0	0.480088	0.703172
chr12-120291829-G-GT	insertion	1nt insertion	75	n.74_75insA	unobserved				-0.199139	-0.273623	-0.11067	3442	4728	5138	4056	5255	0	0.0977293	0.240863
chr12-120291830-G-GG	insertion	1nt insertion	74	n.73_74insC	unobserved				-0.114014	-0.0815212	-0.132524	3427	5378	5183	4030	4531	0	0.264049	0.48908
chr12-120291833-A-AT	insertion	1nt insertion	71	n.70_71insA	unobserved				-0.0246663	0.0467116	-0.0820606	3427	5878	5925	4771	5473	0	0.526194	0.744405
chr12-120291837-T-TC	insertion	1nt insertion	67	n.66_67insG	unobserved				-1.17155	-1.23147	-1.09764	3386	2394	5437	2165	4474	0	3.46e-19	4.05e-18
chr12-120291830-G-GC	insertion	1nt insertion	74	n.73_74insG	unobserved				-0.355238	-0.0605994	-0.635893	3323	5291	5251	2880	4862	0	0.00600829	0.0223343
chr12-120291844-T-TT	insertion	1nt insertion	60	n.59_60insA	unobserved				-0.315053	-0.284208	-0.331915	3295	4493	5625	3809	4409	0	0.0139622	0.0488675
chr12-120291830-G-GT	insertion	1nt insertion	74	n.73_74insA	UKBB/AllofUs	1			-0.109677	-0.281221	0.07585	3245	4434	4842	4350	4421	0	0.275221	0.504571
chr12-120291832-A-AG	insertion	1nt insertion	72	n.71_72insC	unobserved				-0.110956	-0.0811477	-0.12678	3105	4874	4659	3637	4637	0	0.271903	0.50019
chr12-120291835-G-GG	insertion	1nt insertion	69	n.68_69insC	unobserved				-1.10518	-1.27385	-0.922531	3085	2118	5507	2476	4618	0	3.17e-17	3.16e-16
chr12-120291831-A-AT	insertion	1nt insertion	73	n.72_73insA	unobserved				0.101247	-0.00927642	0.225753	2968	4897	4038	4025	4076	0	0.852544	0.937565
chr12-120291837-T-TA	insertion	1nt insertion	67	n.66_67insT	unobserved				-1.55636	-1.26847	-1.83028	2734	1884	4442	1064	3777	1	7.84e-33	3.25e-31
chr12-120291879-T-G	SNV	SNV	25	n.25A>C	unobserved			18.8	-0.0666423	-0.2181	0.0987987	8677	12386	10666	9736	5686	0	0.396827	0.637099
chr12-120291887-T-G	SNV	SNV	17	n.17A>C	UKBB/AllofUs	6	1	18.76	-0.222035	-0.258226	-0.171861	8066	11198	11132	8423	4536	0	0.0703594	0.190674
chr12-120291874-T-C	SNV	SNV	30	n.30A>G	UKBB/AllofUs	38	46	18.63	-0.0339229	-0.151174	0.0973121	7673	11473	10121	9229	5745	3	0.497421	0.716131
chr12-120291899-A-G	SNV	SNV	5	n.5T>C	UKBB/AllofUs		1	18.41	-0.0114841	-0.11191	0.102925	7534	11576	9163	8388	5537	0	0.566898	0.771611
chr12-120291890-C-T	SNV	SNV	14	n.14G>A	UKBB/AllofUs	13	7	20.2	-0.594205	-0.716243	-0.458183	7528	7608	10409	6458	7489	1	6.08e-06	2.95e-05
chr12-120291900-A-G	SNV	SNV	4	n.4T>C	UKBB/AllofUs	2	3	18.16	0.048367	0.0156879	0.0950296	7402	12425	10494	9554	6020	0	0.737325	0.863418
chr12-120291867-A-C	SNV	SNV	37	n.37T>G	UKBB/AllofUs	11	11	17.59	0.146865	-0.226647	0.534361	7305	10366	7576	9353	6517	0	0.919703	0.970098
chr12-120291883-A-G	SNV	SNV	21	n.21T>C	UKBB/AllofUs	5	8	18.73	-0.025051	-0.0635717	0.0274531	7219	11470	9753	8473	5459	0	0.524999	0.744405
chr12-120291884-T-G	SNV	SNV	20	n.20A>C	UKBB/AllofUs	6	3	18.78	-0.0628078	-0.245861	0.134229	7078	9911	8543	7992	4725	0	0.408396	0.641766
chr12-120291891-A-G	SNV	SNV	13	n.13T>C	UKBB/AllofUs	4	9	18.77	-0.0166162	-0.0525938	0.033345	6980	11175	9539	8321	5831	1	0.551111	0.75585
chr12-120291776-T-C	SNV	SNV	128	n.128A>G	UKBB/AllofUs	199	84	15.74	-0.0241385	-0.170963	0.13667	6966	10274	8774	8222	7287	0	0.527831	0.744767
chr12-120291775-C-A	SNV	SNV	129	n.129G>T	unobserved			18.65	-0.336516	-0.338284	-0.320764	6941	9116	11412	7788	7238	0	0.00899834	0.032771
chr12-120291893-T-G	SNV	SNV	11	n.11A>C	UKBB/AllofUs	3	8	18.63	-0.51935	-0.552683	-0.472034	6888	7797	9481	5826	4894	0	7.5e-05	0.000339547
chr12-120291886-C-T	SNV	SNV	18	n.18G>A	UKBB/AllofUs	154	108	18.98	0.0112178	-0.077238	0.113657	6740	10608	8335	7687	6066	0	0.635134	0.813152
chr12-120291816-T-C	SNV	SNV	88	n.88A>G	UKBB/AllofUs	357	442	10.9	0.022302	-0.172727	0.231315	6686	9849	9497	9503	7587	0	0.667093	0.827136
chr12-120291886-C-A	SNV	SNV	18	n.18G>T	unobserved			18.58	-0.207098	-0.303745	-0.0964682	6582	8854	8695	6932	6170	0	0.0874447	0.224441
chr12-120291891-A-T	SNV	SNV	13	n.13T>A	UKBB/AllofUs	4		18.55	0.0357205	0.125966	-0.0405417	6568	11901	9910	8213	6198	0	0.704201	0.853754
chr12-120291895-C-T	SNV	SNV	9	n.9G>A	UKBB/AllofUs	40	51	19.94	-0.792489	-0.704024	-0.86697	6554	6680	9621	4496	5995	1	1.6e-09	1e-08
chr12-120291892-C-A	SNV	SNV	12	n.12G>T	unobserved			19.62	-0.22824	-0.252739	-0.189756	6499	9057	9779	7308	6875	0	0.0640683	0.179858
chr12-120291903-T-G	SNV	SNV	1	n.1A>C	UKBB/AllofUs	3	11	16.57	-0.0396575	-0.263997	0.198666	6487	8970	8685	8496	4972	1	0.479592	0.703172
chr12-120291903-T-C	SNV	SNV	1	n.1A>G	UKBB/AllofUs	18	14	16.84	-0.0664865	-0.15002	0.0310307	6482	9700	10776	9385	4757	1	0.397295	0.637099
chr12-120291850-T-G	SNV	SNV	54	n.54A>C	UKBB/AllofUs		1	18.95	-0.024843	-0.244152	0.20845	6459	9055	7680	7564	6371	1	0.525645	0.744405
chr12-120291849-A-G	SNV	SNV	55	n.55T>C	UKBB/AllofUs	2	3	19.16	-0.239747	-0.176395	-0.289116	6458	9489	8554	5967	6532	0	0.0535666	0.156915
chr12-120291896-G-A	SNV	SNV	8	n.8C>T	UKBB/AllofUs	45	76	19.98	-0.175912	-0.305701	-0.0321386	6448	8662	8798	7334	5658	0	0.132746	0.296888
chr12-120291893-T-A	SNV	SNV	11	n.11A>T	unobserved			18.81	-0.47043	-0.664194	-0.262683	6407	6713	9063	6439	5321	0	0.000325085	0.00140559
chr12-120291875-T-A	SNV	SNV	29	n.29A>T	UKBB/AllofUs		3	19	0.0945414	0.256841	-0.0537744	6393	12684	9278	7619	5574	0	0.840163	0.927967
chr12-120291836-T-G	SNV	SNV	68	n.68A>C	ReNU_syndrome			19.3	-1.05703	-1.03464	-1.06543	6352	5148	10409	4239	6905	0	7.13e-16	6.32e-15
chr12-120291885-A-G	SNV	SNV	19	n.19T>C	UKBB/AllofUs	7	1	19.36	-0.0913761	-0.221674	0.0529057	6350	9042	8594	7599	5067	1	0.324767	0.559263
chr12-120291895-C-A	SNV	SNV	9	n.9G>T	unobserved			19.8	-1.32701	-1.30716	-1.33288	6345	4257	8321	2815	5944	0	3.11e-24	5.41e-23
chr12-120291861-C-A	SNV	SNV	43	n.43G>T	unobserved			20.6	-0.151844	-0.113397	-0.176308	6341	9733	9675	7298	7904	0	0.177259	0.37032
chr12-120291842-A-G	SNV	SNV	62	n.62T>C	ReNU_syndrome			19.44	-1.51043	-1.52901	-1.47787	6211	3573	7799	2386	6479	0	5.33e-31	1.8e-29
chr12-120291870-C-A	SNV	SNV	34	n.34G>T	UKBB/AllofUs	2	1	19.89	-0.236335	-0.142271	-0.316415	6200	9328	9461	6476	6528	0	0.0565279	0.164695
chr12-120291902-C-T	SNV	SNV	2	n.2G>A	UKBB/AllofUs	9	7	19.53	-0.0337222	-0.171998	0.118537	6171	9095	8979	8309	4816	1	0.498045	0.716131
chr12-120291875-T-G	SNV	SNV	29	n.29A>C	UKBB/AllofUs	30	8	19.17	-0.24571	-0.195763	-0.281674	6139	8900	8828	6190	5093	0	0.0486886	0.144248
chr12-120291902-C-A	SNV	SNV	2	n.2G>T	unobserved			18.77	0.369494	0.265085	0.487886	6118	12208	8807	10528	4660	0	0.999152	0.999152
chr12-120291849-A-T	SNV	SNV	55	n.55T>A	unobserved			18.86	0.0649274	0.00780199	0.136036	6066	10127	8717	8165	7295	0	0.777637	0.891801
chr12-120291869-C-T	SNV	SNV	35	n.35G>A	UKBB/AllofUs	39	16	19.78	-0.250742	-0.0361156	-0.451386	6059	9812	9635	6006	6869	0	0.0448542	0.138151
chr12-120291888-G-A	SNV	SNV	16	n.16C>T	UKBB/AllofUs	64	66	20.4	-0.20222	-0.165303	-0.225153	6058	8970	7762	5660	5121	0	0.0936474	0.234772
chr12-120291852-A-G	SNV	SNV	52	n.52T>C	UKBB/AllofUs	5	3	19.1	-0.0272059	-0.0791108	0.0386826	6026	9472	10036	8787	6049	0	0.518307	0.739067
chr12-120291884-T-C	SNV	SNV	20	n.20A>G	UKBB/AllofUs	22	49	19.32	-0.0899635	-0.116645	-0.0492982	6019	9218	9140	7529	5603	0	0.328739	0.56251
chr12-120291863-G-C	SNV	SNV	41	n.41C>G	UKBB/AllofUs	15	12	19.73	-0.27844	-0.307597	-0.235299	6007	8059	8760	6343	5552	0	0.0278814	0.0894528
chr12-120291894-G-A	SNV	SNV	10	n.10C>T	UKBB/AllofUs	85	46	20.2	0.0938532	0.0857802	0.11591	6005	10582	8191	7566	6032	0	0.838855	0.927967
chr12-120291875-T-C	SNV	SNV	29	n.29A>G	UKBB/AllofUs	96	230	19.14	0.0231998	-0.0159748	0.0763578	6003	9858	9735	8749	5426	0	0.669633	0.827158
chr12-120291893-T-C	SNV	SNV	11	n.11A>G	UKBB/AllofUs	32	63	19.01	-0.19617	-0.173232	-0.205125	5961	8778	8484	6273	4543	1	0.101783	0.246014
chr12-120291880-A-G	SNV	SNV	24	n.24T>C	UKBB/AllofUs	10	8	18.84	-0.106596	-0.0871901	-0.112018	5953	9305	7780	6136	4527	1	0.283297	0.514348
chr12-120291868-A-T	SNV	SNV	36	n.36T>A	UKBB/AllofUs		6	18.62	-0.00891256	0.0313864	-0.035228	5947	10092	7337	6103	5325	1	0.57477	0.773117
chr12-120291833-A-C	SNV	SNV	71	n.71T>G	unobserved			19.09	-0.0880207	-0.0225494	-0.139508	5946	9720	8329	6445	7156	0	0.334235	0.566518
chr12-120291877-G-C	SNV	SNV	27	n.27C>G	UKBB/AllofUs	4	3	19.97	-0.900451	-0.862609	-0.924309	5927	5412	8584	3855	4687	0	6.78e-12	4.94e-11
chr12-120291844-T-C	SNV	SNV	60	n.60A>G	UKBB/AllofUs	96	181	19.01	-0.155525	-0.0432341	-0.253832	5909	9522	8718	6232	5463	0	0.169901	0.359124
chr12-120291892-C-T	SNV	SNV	12	n.12G>A	UKBB/AllofUs	11	14	19.89	-0.222447	-0.156125	-0.274785	5882	8765	8011	5644	6134	1	0.069928	0.190674
chr12-120291880-A-T	SNV	SNV	24	n.24T>A	UKBB/AllofUs		1	18.79	-0.016855	0.00552261	-0.0252491	5874	9791	8226	6890	5035	0	0.550374	0.75585
chr12-120291894-G-T	SNV	SNV	10	n.10C>A	UKBB/AllofUs	1	1	19.05	-1.56374	-1.5691	-1.5444	5866	3282	7647	2234	6306	0	3.94e-33	1.77e-31
chr12-120291797-A-C	SNV	SNV	107	n.107T>G	UKBB/AllofUs	6	3	18.23	0.0460521	0.145467	-0.0393795	5840	10726	9298	7712	6493	0	0.731407	0.863418
chr12-120291878-C-A	SNV	SNV	26	n.26G>T	unobserved			19.39	0.0138362	0.205769	-0.164113	5815	11136	8818	6708	5881	0	0.642779	0.813281
chr12-120291871-T-G	SNV	SNV	33	n.33A>C	UKBB/AllofUs	1	1	18.69	-0.191195	-0.197019	-0.171387	5795	8394	8202	6208	5580	0	0.10885	0.25289
chr12-120291851-A-T	SNV	SNV	53	n.53T>A	unobserved			18.86	-0.0568996	-0.100503	0.000687107	5788	8964	7832	6679	6673	0	0.426376	0.660393
chr12-120291900-A-C	SNV	SNV	4	n.4T>G	UKBB/AllofUs	12		18.18	0.234181	-0.0239894	0.506335	5767	9418	9502	11505	5223	1	0.981413	0.998079
chr12-120291880-A-C	SNV	SNV	24	n.24T>G	unobserved			18.62	-0.145014	-0.175089	-0.100956	5764	8477	9667	7683	5496	0	0.191438	0.390623
chr12-120291889-C-T	SNV	SNV	15	n.15G>A	UKBB/AllofUs	36	19	19.94	-0.0643341	0.020502	-0.135187	5748	9681	8947	6944	5634	0	0.403781	0.637099
chr12-120291887-T-C	SNV	SNV	17	n.17A>G	UKBB/AllofUs	14	26	19.01	-0.174062	-0.168599	-0.165541	5730	8465	9182	6978	5395	1	0.135866	0.301365
chr12-120291827-T-A	SNV	SNV	77	n.77A>T	unobserved			19.14	-1.1596	-1.15699	-1.14823	5719	4258	7342	2823	6431	0	7.96e-19	9.13e-18
chr12-120291870-C-T	SNV	SNV	34	n.34G>A	UKBB/AllofUs	39	9	19.96	-0.0744513	-0.0361685	-0.0987506	5714	9253	8455	6730	6200	0	0.373555	0.61014
chr12-120291798-C-A	SNV	SNV	106	n.106G>T	UKBB/AllofUs	1		18.91	-0.0730273	-0.101605	-0.0304661	5711	8838	7459	6225	5739	0	0.377767	0.613303
chr12-120291873-A-C	SNV	SNV	31	n.31T>G	UKBB/AllofUs	28	39	18.9	-0.696368	-0.762756	-0.615997	5690	5568	9034	5024	5049	0	1.16e-07	6.26e-07
chr12-120291862-G-C	SNV	SNV	42	n.42C>G	UKBB/AllofUs	8	9	19.51	-0.126896	-0.0966044	-0.143205	5679	8819	7402	5713	6396	0	0.232282	0.443972
chr12-120291845-A-G	SNV	SNV	59	n.59T>C	UKBB/AllofUs	72	4	18.91	-0.199038	-0.234045	-0.150047	5668	8002	7665	5888	6021	0	0.0978644	0.240863
chr12-120291873-A-G	SNV	SNV	31	n.31T>C	UKBB/AllofUs	2	6	18.97	-0.859775	-0.759857	-0.945709	5649	5539	8527	3773	5103	0	5.77e-11	3.98e-10
chr12-120291772-A-C	SNV	SNV	132	n.132T>G	UKBB/AllofUs	1		17.82	-0.112225	-0.152164	-0.0583024	5643	8432	8810	7212	7212	3	0.26863	0.495861
chr12-120291841-A-T	SNV	SNV	63	n.63T>A	unobserved			19.25	-1.19744	-0.977391	-1.4035	5640	4756	7075	2279	5943	0	5.53e-20	7.1e-19
chr12-120291898-A-T	SNV	SNV	6	n.6T>A	unobserved			18.35	-0.149864	-0.098803	-0.186941	5638	8742	8132	6089	4942	0	0.1813	0.374409
chr12-120291903-T-A	SNV	SNV	1	n.1A>T	UKBB/AllofUs		1	16.45	-0.310107	-0.259358	-0.346873	5622	7799	8705	5834	4984	1	0.0153945	0.0531901
chr12-120291897-C-T	SNV	SNV	7	n.7G>A	UKBB/AllofUs	16	31	19.55	-1.12272	-1.28049	-0.950967	5604	3830	8193	3612	5403	0	9.86e-18	1e-16
chr12-120291860-T-G	SNV	SNV	44	n.44A>C	UKBB/AllofUs	6	1	18.87	-1.18068	-1.04062	-1.30675	5583	4506	9318	3210	6771	0	1.82e-19	2.18e-18
chr12-120291837-T-G	SNV	SNV	67	n.67A>C	unobserved			19.07	-1.53111	-1.65323	-1.39501	5578	2944	7811	2531	6242	0	8.11e-32	3.12e-30
chr12-120291882-G-T	SNV	SNV	22	n.22C>A	UKBB/AllofUs	1		18.99	-0.0651447	-0.0853303	-0.0309755	5576	8727	6969	5814	5529	0	0.401335	0.637099
chr12-120291842-A-C	SNV	SNV	62	n.62T>G	unobserved			18.94	-0.455465	-0.636661	-0.260284	5548	5925	8240	5864	5542	1	0.000495463	0.00205426
chr12-120291860-T-C	SNV	SNV	44	n.44A>G	UKBB/AllofUs	9	7	19.41	-1.09828	-0.867224	-1.31536	5534	5037	7406	2536	5266	1	4.99e-17	4.89e-16
chr12-120291824-T-C	SNV	SNV	80	n.80A>G	UKBB/AllofUs	4	2	16.12	-0.13688	-0.351796	0.0920192	5526	7190	7532	6843	6126	1	0.209202	0.409353
chr12-120291876-G-A	SNV	SNV	28	n.28C>T	UKBB/AllofUs	273	255	20.4	0.104881	0.0345841	0.189162	5484	9327	8728	8482	5183	0	0.85898	0.938602
chr12-120291863-G-A	SNV	SNV	41	n.41C>T	UKBB/AllofUs	59	75	19.6	0.0420091	-0.182352	0.280353	5463	7994	7351	7610	6507	0	0.720911	0.859671
chr12-120291839-T-C	SNV	SNV	65	n.65A>G	ReNU_syndrome			19.15	-0.427785	-0.621648	-0.219938	5447	5878	8286	6064	5433	0	0.00104449	0.004265
chr12-120291882-G-A	SNV	SNV	22	n.22C>T	UKBB/AllofUs	127	111	19.1	0.00146442	0.127448	-0.110536	5442	9871	7924	6256	5851	1	0.606203	0.791147
chr12-120291815-A-C	SNV	SNV	89	n.89T>G	UKBB/AllofUs	4	1	18.92	-0.123644	-0.184116	-0.0491889	5417	7917	8201	6756	7062	1	0.240095	0.450911
chr12-120291850-T-C	SNV	SNV	54	n.54A>G	UKBB/AllofUs	9	32	19.23	-0.0345439	-0.00791961	-0.0471847	5410	8934	8786	7248	5969	1	0.495489	0.716131
chr12-120291864-A-G	SNV	SNV	40	n.40T>C	UKBB/AllofUs	41	29	18.88	0.0238386	0.0358572	0.0258036	5374	9148	7131	6188	5430	0	0.671436	0.827158
chr12-120291871-T-A	SNV	SNV	33	n.33A>T	UKBB/AllofUs	2		19.09	-0.149876	-0.109319	-0.176449	5370	8266	7967	6009	5776	0	0.181276	0.374409
chr12-120291874-T-A	SNV	SNV	30	n.30A>T	unobserved			17.67	-0.253004	-0.300823	-0.191202	5369	7237	7998	5971	5029	0	0.0432119	0.134631
chr12-120291826-T-C	SNV	SNV	78	n.78A>G	UKBB/AllofUs	2		19.48	-0.220016	-0.345719	-0.0803298	5365	7010	7477	6028	5705	0	0.0725065	0.194831
chr12-120291889-C-A	SNV	SNV	15	n.15G>T	UKBB/AllofUs		1	19.92	0.0341535	0.146819	-0.064528	5352	9839	8258	6731	5273	0	0.699966	0.851652
chr12-120291867-A-G	SNV	SNV	37	n.37T>C	UKBB/AllofUs	761	1118	17.66	-0.0540382	-0.208446	0.114353	5347	7684	9017	8320	5173	1	0.435142	0.66542
chr12-120291783-A-C	SNV	SNV	121	n.121T>G	UKBB/AllofUs		2	18.38	-0.840736	-0.88843	-0.779059	5335	4785	7188	3570	5775	0	1.52e-10	1.02e-09
chr12-120291763-T-G	SNV	SNV	141	n.141A>C	UKBB/AllofUs	8	8	17.3	-0.248794	-0.258341	-0.225263	5327	7395	6697	4883	6896	1	0.0463091	0.14102
chr12-120291876-G-T	SNV	SNV	28	n.28C>A	UKBB/AllofUs		2	19.72	-0.247012	-0.22622	-0.253821	5321	7553	8157	5831	6102	0	0.0476724	0.143928
chr12-120291879-T-A	SNV	SNV	25	n.25A>T	UKBB/AllofUs		3	19.1	0.0359661	-0.0173786	0.103294	5306	8705	7896	7230	5654	1	0.704862	0.853754
chr12-120291851-A-C	SNV	SNV	53	n.53T>G	unobserved			18.88	-0.0100616	-0.329814	0.323674	5288	6986	8399	8960	5786	0	0.571256	0.773117
chr12-120291845-A-C	SNV	SNV	59	n.59T>G	UKBB/AllofUs		1	18.82	-0.139446	-0.155925	-0.108983	5288	7881	7980	6307	5600	1	0.203497	0.406241
chr12-120291842-A-T	SNV	SNV	62	n.62T>A	unobserved			18.97	-0.424233	-0.476759	-0.357723	5286	6307	7302	4857	6012	0	0.00114579	0.00464347
chr12-120291879-T-C	SNV	SNV	25	n.25A>G	UKBB/AllofUs	1	1	18.93	-0.119216	-0.0386389	-0.185809	5279	8534	8183	6132	4735	0	0.250961	0.468056
chr12-120291804-T-G	SNV	SNV	100	n.100A>C	UKBB/AllofUs		2	18.48	0.0617837	0.101133	0.0364175	5262	9372	8607	7524	6490	0	0.770267	0.887124
chr12-120291808-A-C	SNV	SNV	96	n.96T>G	UKBB/AllofUs	9	3	18.55	-0.0589652	-0.260515	0.156568	5260	7291	7856	7464	6432	0	0.420071	0.653636
chr12-120291901-G-A	SNV	SNV	3	n.3C>T	UKBB/AllofUs	233	196	19.37	-0.191283	-0.0954363	-0.273146	5251	8161	6760	4768	4283	2	0.108722	0.25289
chr12-120291849-A-C	SNV	SNV	55	n.55T>G	UKBB/AllofUs		5	19.12	0.16872	0.205359	0.146063	5241	10034	7730	7291	6284	2	0.942195	0.977781
chr12-120291866-A-T	SNV	SNV	38	n.38T>A	unobserved			17.54	-0.0480538	-0.035917	-0.046207	5232	8474	7622	6292	5707	0	0.453573	0.680991
chr12-120291850-T-A	SNV	SNV	54	n.54A>T	UKBB/AllofUs	1	10	17.73	-0.196465	-0.243266	-0.135681	5221	7324	8218	6376	5612	0	0.101375	0.246014
chr12-120291852-A-C	SNV	SNV	52	n.52T>G	UKBB/AllofUs		1	19	-0.0595893	0.034662	-0.139857	5205	8853	7200	5570	5153	0	0.41817	0.653314
chr12-120291899-A-T	SNV	SNV	5	n.5T>A	unobserved			18.25	0.013016	0.0942147	-0.0541993	5188	9196	8517	6992	5119	0	0.64039	0.813281
chr12-120291816-T-G	SNV	SNV	88	n.88A>C	UKBB/AllofUs	17	13	10.67	-0.225351	-0.241109	-0.195609	5147	7231	7520	5597	6562	0	0.0669408	0.185031
chr12-120291786-T-G	SNV	SNV	118	n.118A>C	UKBB/AllofUs	4	8	18.12	-0.712136	-0.668487	-0.741802	5129	5358	7299	3720	6363	0	5.97e-08	3.35e-07
chr12-120291876-G-C	SNV	SNV	28	n.28C>G	UKBB/AllofUs	1		19.27	-0.739496	-0.529552	-0.935457	5124	5894	6380	2843	4663	0	1.82e-08	1.09e-07
chr12-120291887-T-A	SNV	SNV	17	n.17A>T	unobserved			18.67	0.131283	0.110295	0.166255	5121	9179	7127	6817	4702	0	0.900007	0.956812
chr12-120291756-A-C	SNV	SNV	148					0.001	0.0727627	0.00592427	0.153585	5119	8535	9005	8538	5168	2	0.795407	0.900681
chr12-120291839-T-G	SNV	SNV	65	n.65A>C	unobserved			19.21	-0.288605	-0.438889	-0.124338	5118	6269	7325	5728	5730	0	0.0231777	0.0772885
chr12-120291901-G-T	SNV	SNV	3	n.3C>A	UKBB/AllofUs	1	3	18.89	-0.100051	0.0273065	-0.213424	5088	8610	8080	5940	5521	1	0.300821	0.531614
chr12-120291900-A-T	SNV	SNV	4	n.4T>A	unobserved			17.98	0.16187	0.223719	0.114005	5086	9862	7043	6497	4588	0	0.935753	0.977781
chr12-120291855-G-C	SNV	SNV	49	n.49C>G	UKBB/AllofUs	12	3	19.89	-0.386254	-0.0205879	-0.737936	5071	8301	6444	3293	6170	0	0.00294831	0.0112705
chr12-120291815-A-T	SNV	SNV	89	n.89T>A	UKBB/AllofUs		1	18.75	0.0931225	-0.00935404	0.209583	5065	8356	7327	7222	6400	0	0.837459	0.927967
chr12-120291828-G-C	SNV	SNV	76	n.76C>G	UKBB/AllofUs		1	19.18	-0.428968	-0.798076	-0.0458751	5054	4826	7068	5836	6203	0	0.00101264	0.00416649
chr12-120291888-G-C	SNV	SNV	16	n.16C>G	UKBB/AllofUs	1	8	19.35	0.0388346	0.0379102	0.0537425	5039	8590	7539	6670	4883	0	0.712533	0.857267
chr12-120291871-T-C	SNV	SNV	33	n.33A>G	UKBB/AllofUs	5	2	19.33	-0.401414	-0.63301	-0.155835	5024	5379	7075	5413	4482	1	0.0020415	0.00809095
chr12-120291797-A-G	SNV	SNV	107	n.107T>C	UKBB/AllofUs	209	67	18.56	-0.306919	-0.231227	-0.368627	5015	7094	6388	4217	5856	0	0.0163835	0.0562466
chr12-120291859-C-A	SNV	SNV	45	n.45G>T	UKBB/AllofUs		4	19.86	-1.08589	-1.06367	-1.09412	5012	3981	7217	2881	6997	0	1.12e-16	1.06e-15
chr12-120291838-T-G	SNV	SNV	66	n.66A>C	unobserved			19.1	-0.380698	-0.594934	-0.152479	4995	5491	7039	5398	5361	0	0.00336251	0.0127633
chr12-120291754-A-C	SNV	SNV	150					0.003	0.170846	0.442672	-0.0869968	4983	11246	9544	7659	5744	2	0.944088	0.977781
chr12-120291894-G-C	SNV	SNV	10	n.10C>G	UKBB/AllofUs	2	3	19.07	-0.717897	-0.796939	-0.624872	4982	4761	7192	3975	5258	0	4.67e-08	2.68e-07
chr12-120291878-C-T	SNV	SNV	26	n.26G>A	UKBB/AllofUs	34	41	19.73	-0.317885	-0.252331	-0.369455	4977	6938	7933	5234	5015	2	0.013195	0.0471001
chr12-120291825-A-C	SNV	SNV	79	n.79T>G	unobserved			18.89	-0.0822726	-0.169221	0.0186588	4976	7348	8189	7071	5677	1	0.350699	0.588869
chr12-120291890-C-A	SNV	SNV	14	n.14G>T	UKBB/AllofUs		3	19.79	-0.127427	-0.114316	-0.126553	4974	7630	7878	6151	5639	0	0.231022	0.443136
chr12-120291776-T-A	SNV	SNV	128	n.128A>T	UKBB/AllofUs	2	1	15.38	-0.135884	-0.0520772	-0.205707	4965	7952	7424	5487	6782	0	0.211444	0.40991
chr12-120291812-G-T	SNV	SNV	92	n.92C>A	UKBB/AllofUs	11	5	19.59	-0.0519533	-0.0889168	-0.00100635	4957	7739	6659	5672	6495	0	0.441549	0.666652
chr12-120291776-T-G	SNV	SNV	128	n.128A>C	UKBB/AllofUs	12	2	15.5	-0.0174926	-0.177759	0.156758	4949	7265	7072	6720	5959	1	0.548406	0.75585
chr12-120291799-T-G	SNV	SNV	105	n.105A>C	UKBB/AllofUs	2	2	18.27	-0.0832482	-0.0124856	-0.140027	4946	8142	7281	5632	5622	0	0.347884	0.585967
chr12-120291764-C-G	SNV	SNV	140	n.140G>C	UKBB/AllofUs	3	4	18.23	-0.569056	-0.47672	-0.647409	4902	5849	6335	3447	6944	0	1.47e-05	6.87e-05
chr12-120291856-C-A	SNV	SNV	48	n.48G>T	unobserved			20.6	-0.256515	-0.215386	-0.283661	4891	6995	6888	4823	6479	1	0.0407589	0.128474
chr12-120291881-C-T	SNV	SNV	23	n.23G>A	UKBB/AllofUs	128	116	21.6	-0.13742	-0.024259	-0.236598	4872	7955	7188	5200	4829	0	0.207994	0.409156
chr12-120291832-A-G	SNV	SNV	72	n.72T>C	UKBB/AllofUs	2	2	19.34	0.0454739	0.183431	-0.0784991	4871	9185	7304	5896	5239	2	0.729918	0.863418
chr12-120291826-T-G	SNV	SNV	78	n.78A>C	ReNU_syndrome			18.89	-1.21914	-1.15227	-1.27203	4865	3634	7422	2619	5686	0	1.15e-20	1.55e-19
chr12-120291889-C-G	SNV	SNV	15	n.15G>C	UKBB/AllofUs		2	19.5	-0.22622	-0.407191	-0.0312659	4859	6084	7185	5993	5944	0	0.0660661	0.184506
chr12-120291819-C-G	SNV	SNV	85	n.85G>C	UKBB/AllofUs	3		20.6	-0.00313094	-0.0434668	0.0511885	4856	7824	5880	5193	7695	0	0.592356	0.779305
chr12-120291883-A-T	SNV	SNV	21	n.21T>A	unobserved			18.88	0.130907	-0.0134262	0.289224	4855	7987	7040	7333	4779	0	0.899492	0.956812
chr12-120291882-G-C	SNV	SNV	22	n.22C>G	UKBB/AllofUs	7	26	18.75	-0.0917327	-0.220107	0.0506254	4846	6908	7510	6630	5302	1	0.323767	0.559263
chr12-120291824-T-G	SNV	SNV	80	n.80A>C	UKBB/AllofUs	1		16.09	-0.160181	-0.184977	-0.121402	4841	7071	7305	5724	5680	0	0.160877	0.345677
chr12-120291848-A-G	SNV	SNV	56	n.56T>C	unobserved			19.04	-0.26249	-0.4763	-0.0346963	4826	5760	7267	6047	5107	0	0.0368454	0.116822
chr12-120291883-A-C	SNV	SNV	21	n.21T>G	UKBB/AllofUs	1	1	18.97	-0.0894888	-0.199001	0.0340068	4824	6978	6929	6047	5021	0	0.330079	0.563014
chr12-120291758-T-C	SNV	SNV	146					0.035	-0.0805523	-0.256186	0.109064	4822	6704	7623	7008	5944	0	0.355684	0.59354
chr12-120291891-A-C	SNV	SNV	13	n.13T>G	UKBB/AllofUs	9	17	19.25	-0.181182	-0.185233	-0.163147	4822	7042	7530	5732	4333	1	0.124128	0.278771
chr12-120291785-T-C	SNV	SNV	119	n.119A>G	UKBB/AllofUs	24	31	18.4	-0.686187	-0.618157	-0.740234	4820	5214	6419	3275	6034	1	1.77e-07	9.42e-07
chr12-120291865-T-A	SNV	SNV	39	n.39A>T	UKBB/AllofUs	50	39	18.78	-0.188421	-0.171488	-0.191371	4819	7105	8441	6301	5334	0	0.11294	0.261265
chr12-120291800-A-C	SNV	SNV	104	n.104T>G	UKBB/AllofUs	26	25	14.71	0.0545032	0.215496	-0.092506	4808	9270	8451	6756	5874	0	0.752685	0.872066
chr12-120291841-A-C	SNV	SNV	63	n.63T>G	ReNU_syndrome			19	-0.89896	-1.01697	-0.766968	4806	3943	6032	3021	5330	0	7.35e-12	5.28e-11
chr12-120291801-T-G	SNV	SNV	103	n.103A>C	UKBB/AllofUs		1	18.3	0.171936	0.27689	0.0809658	4804	9665	7367	6642	6013	0	0.94504	0.977781
chr12-120291812-G-C	SNV	SNV	92	n.92C>G	UKBB/AllofUs	23	35	19.93	-0.080814	-0.103107	-0.0445372	4799	7419	7007	5791	6516	0	0.354924	0.59354
chr12-120291803-T-G	SNV	SNV	101	n.101A>C	unobserved			18.25	0.0187279	-0.193595	0.245034	4797	6965	7848	7928	6768	0	0.656906	0.823481
chr12-120291821-G-T	SNV	SNV	83	n.83C>A	UKBB/AllofUs		3	19.41	-0.24685	-0.176653	-0.303063	4790	7037	6466	4467	6924	0	0.0477978	0.143928
chr12-120291868-A-G	SNV	SNV	36	n.36T>C	UKBB/AllofUs	11	14	18.99	-0.0144201	0.0142635	-0.0291202	4777	8011	7470	6240	4504	0	0.557878	0.761256
chr12-120291762-G-C	SNV	SNV	142	n.142C>G	UKBB/AllofUs	3	4	19.51	-0.501583	-0.645222	-0.343962	4770	5064	6442	4326	6498	0	0.000129767	0.000582871
chr12-120291761-A-C	SNV	SNV	143	n.143T>G	UKBB/AllofUs		3	18.21	0.021875	0.345714	-0.28798	4765	10055	8447	5897	6301	0	0.665883	0.827136
chr12-120291859-C-T	SNV	SNV	45	n.45G>A	UKBB/AllofUs	13	16	19.8	-0.476521	-0.278992	-0.660066	4760	6514	7796	4205	6268	1	0.000272851	0.00120546
chr12-120291856-C-T	SNV	SNV	48	n.48G>A	UKBB/AllofUs	2	3	20.8	-0.284033	-0.267052	-0.28703	4757	6564	7355	5138	6747	0	0.0252036	0.0827054
chr12-120291753-A-C	SNV	SNV	151					0.001	0.0993812	0.198658	0.0140883	4749	9050	9357	8054	4545	1	0.849166	0.935993
chr12-120291829-G-C	SNV	SNV	75	n.75C>G	ReNU_syndrome			19.71	-0.83647	-0.743396	-0.915561	4745	4706	6463	2920	5891	0	1.88e-10	1.24e-09
chr12-120291813-T-G	SNV	SNV	91	n.91A>C	UKBB/AllofUs	12	1	18.86	-0.229211	-0.288664	-0.155775	4742	6446	7093	5427	6350	0	0.0631242	0.178136
chr12-120291853-T-C	SNV	SNV	51	n.51A>G	UKBB/AllofUs	79	102	19.47	0.36122	0.467644	0.268779	4725	10850	6491	6666	4635	0	0.998945	0.999152
chr12-120291836-T-C	SNV	SNV	68	n.68A>G	UKBB/AllofUs		1	19.18	-1.06831	-1.15153	-0.971116	4722	3529	7593	3301	5050	0	3.48e-16	3.18e-15
chr12-120291834-A-G	SNV	SNV	70	n.70T>C	ReNU_syndrome			19.19	-1.78128	-1.71117	-1.83741	4722	2394	7730	1843	5432	0	1.33e-42	1.19e-40
chr12-120291881-C-A	SNV	SNV	23	n.23G>T	UKBB/AllofUs	1		19.88	0.0187435	0.0469303	0.00454019	4719	8095	6934	5929	4718	0	0.656951	0.823481
chr12-120291839-T-A	SNV	SNV	65	n.65A>T	unobserved			19.69	-0.347834	-0.499001	-0.182683	4717	5542	7144	5365	6300	0	0.0070653	0.0259061
chr12-120291864-A-T	SNV	SNV	40	n.40T>A	UKBB/AllofUs	2		18.79	-0.18524	-0.106414	-0.250083	4716	7274	7229	5181	6021	0	0.117764	0.268961
chr12-120291820-G-C	SNV	SNV	84	n.84C>G	UKBB/AllofUs	9	4	19.56	-0.0463692	-0.0516964	-0.0270583	4704	7536	6356	5317	6916	0	0.458781	0.682975
chr12-120291863-G-T	SNV	SNV	41	n.41C>A	UKBB/AllofUs	6	2	19.51	-0.196192	-0.14173	-0.23667	4700	7074	6576	4757	5355	0	0.101753	0.246014
chr12-120291899-A-C	SNV	SNV	5	n.5T>G	UKBB/AllofUs		7	18.43	-0.203154	-0.107366	-0.284958	4699	7243	6534	4571	3696	0	0.0924355	0.232817
chr12-120291784-A-G	SNV	SNV	120	n.120T>C	UKBB/AllofUs	8	3	18.19	-1.15429	-1.13296	-1.16163	4692	3552	7072	2694	6923	0	1.15e-18	1.29e-17
chr12-120291865-T-C	SNV	SNV	39	n.39A>G	UKBB/AllofUs	47	12	19.03	-0.0641805	-0.140075	0.025697	4682	7055	6931	6014	4419	2	0.404245	0.637099
chr12-120291825-A-G	SNV	SNV	79	n.79T>C	unobserved			19.05	-0.234157	-0.464249	0.00991936	4677	5629	7556	6485	5917	0	0.0584845	0.167676
chr12-120291867-A-T	SNV	SNV	37	n.37T>A	UKBB/AllofUs	1	4	17.75	0.064437	-0.0275441	0.170402	4675	7616	6725	6451	4961	0	0.776496	0.891801
chr12-120291805-T-G	SNV	SNV	99	n.99A>C	UKBB/AllofUs	24	31	16.69	0.0251801	0.143005	-0.0786614	4674	8570	6922	5587	5320	0	0.675208	0.829014
chr12-120291852-A-T	SNV	SNV	52	n.52T>A	UKBB/AllofUs	1	1	18.83	-0.0103475	0.0474278	-0.0541394	4669	8012	7608	6246	5293	0	0.570381	0.773117
chr12-120291869-C-A	SNV	SNV	35	n.35G>T	UKBB/AllofUs	3	1	19.91	-0.243283	-0.33387	-0.138712	4666	6147	6626	5130	4580	0	0.0506297	0.149122
chr12-120291841-A-G	SNV	SNV	63	n.63T>C	ReNU_syndrome			19.22	-0.547364	-0.505121	-0.575623	4655	5446	7601	4347	5158	0	3.04e-05	0.000140097
chr12-120291837-T-C	SNV	SNV	67	n.67A>G	ReNU_syndrome			19.11	-1.22501	-1.24908	-1.18697	4653	3250	7427	2780	4833	0	7.5e-21	1.06e-19
chr12-120291877-G-A	SNV	SNV	27	n.27C>T	UKBB/AllofUs	233	419	20.2	-0.143494	-0.0944837	-0.178521	4645	7224	7693	5794	5125	0	0.194686	0.394495
chr12-120291791-A-C	SNV	SNV	113	n.113T>G	UKBB/AllofUs	50	6	15.45	0.107437	0.189425	0.0394323	4639	8784	8000	7008	5322	2	0.863389	0.94009
chr12-120291866-A-C	SNV	SNV	38	n.38T>G	UKBB/AllofUs	5	15	18.64	0.174161	-0.0971835	0.459489	4626	7181	5775	6769	5531	0	0.946942	0.977781
chr12-120291790-A-C	SNV	SNV	114	n.114T>G	UKBB/AllofUs	1	3	18.39	-0.0888243	-0.257785	0.0941204	4625	6423	6855	6237	5222	0	0.331957	0.564432
chr12-120291866-A-G	SNV	SNV	38	n.38T>C	UKBB/AllofUs	36	7	18.91	0.00397437	0.0957452	-0.0738129	4611	8182	7184	5818	5050	1	0.613712	0.79517
chr12-120291895-C-G	SNV	SNV	9	n.9G>C	UKBB/AllofUs	14	12	19.41	-0.955005	-0.964961	-0.931065	4597	3910	7441	3326	5151	3	3.29e-13	2.69e-12
chr12-120291811-C-T	SNV	SNV	93	n.93G>A	UKBB/AllofUs	113	195	20.5	0.0415591	-0.233469	0.330571	4593	6487	6244	6693	6083	0	0.719731	0.859671
chr12-120291868-A-C	SNV	SNV	36	n.36T>G	UKBB/AllofUs	4	3	17.88	-0.106551	-0.0984027	-0.100715	4588	7116	7518	5976	4769	0	0.283416	0.514348
chr12-120291869-C-G	SNV	SNV	35	n.35G>C	UKBB/AllofUs	6		19.53	-0.255049	-0.215662	-0.280453	4587	6559	7199	5052	5652	0	0.0417692	0.130893
chr12-120291885-A-T	SNV	SNV	19	n.19T>A	UKBB/AllofUs	1	1	18.89	-0.0767207	-0.0823673	-0.0570906	4580	7183	8279	6783	4314	0	0.366873	0.606578
chr12-120291790-A-G	SNV	SNV	114	n.114T>C	UKBB/AllofUs	8	14	18.5	0.0408512	-0.0183418	0.114028	4580	7509	6554	6046	5363	0	0.717869	0.859671
chr12-120291835-G-A	SNV	SNV	69	n.69C>T	ReNU_syndrome			20.4	-1.45825	-1.31519	-1.58732	4570	3049	6704	1901	6034	0	5.52e-29	1.42e-27
chr12-120291844-T-G	SNV	SNV	60	n.60A>C	UKBB/AllofUs	1	4	18.8	-0.232857	-0.363389	-0.0883421	4568	5896	7132	5718	6229	0	0.0596765	0.170189
chr12-120291853-T-G	SNV	SNV	51	n.51A>C	UKBB/AllofUs	2		19.5	-0.135558	-0.324384	0.0672521	4560	6047	6321	5645	4663	0	0.21218	0.40991
chr12-120291888-G-T	SNV	SNV	16	n.16C>A	UKBB/AllofUs		5	19.2	-0.074919	-0.193617	0.0577628	4556	6615	6977	6190	5059	0	0.372175	0.609904
chr12-120291816-T-A	SNV	SNV	88	n.88A>T	UKBB/AllofUs	9	4	9.951	-0.198373	-0.212427	-0.170336	4553	6525	5722	4334	5982	1	0.0987629	0.241969
chr12-120291778-T-G	SNV	SNV	126	n.126A>C	UKBB/AllofUs	2	13	18.13	0.00263578	-0.11653	0.135785	4552	6972	6757	6328	5217	0	0.609713	0.793805
chr12-120291792-T-G	SNV	SNV	112	n.112A>C	UKBB/AllofUs	17	33	17.11	-0.150831	-0.342755	0.0550776	4552	5960	6990	6190	6013	0	0.179321	0.373181
chr12-120291823-G-C	SNV	SNV	81	n.81C>G	UKBB/AllofUs		3	19.5	-0.170411	-0.179225	-0.147613	4551	6674	6706	5160	6060	0	0.142171	0.312776
chr12-120291896-G-C	SNV	SNV	8	n.8C>G	UKBB/AllofUs	8	13	19.67	-1.31382	-1.46666	-1.14699	4550	2733	6203	2387	4493	0	8.83e-24	1.44e-22
chr12-120291810-T-G	SNV	SNV	94	n.94A>C	UKBB/AllofUs	200	277	18.59	0.00599587	-0.0262269	0.0522022	4545	7411	6445	5696	5867	0	0.619728	0.80104
chr12-120291809-G-A	SNV	SNV	95	n.95C>T	UKBB/AllofUs	92	136	18.64	0.0435936	0.0666909	0.0344798	4530	7878	6669	5822	6672	1	0.725048	0.862696
chr12-120291823-G-A	SNV	SNV	81	n.81C>T	UKBB/AllofUs	100	138	19.9	0.0218458	-0.144938	0.202614	4530	6803	6184	6066	6847	1	0.6658	0.827136
chr12-120291793-G-C	SNV	SNV	111	n.111C>G	unobserved			19.52	-0.0431802	-0.136693	0.0643157	4530	6842	6289	5605	5966	0	0.468658	0.692551
chr12-120291843-T-C	SNV	SNV	61	n.61A>G	UKBB/AllofUs	42	67	19.55	0.114813	-0.00874604	0.252355	4526	7470	6130	6224	4801	0	0.875582	0.945768
chr12-120291856-C-G	SNV	SNV	48	n.48G>C	unobserved			20.6	0.109475	0.181534	0.0513997	4520	8512	6375	5631	6433	0	0.866836	0.94009
chr12-120291802-A-G	SNV	SNV	102	n.102T>C	UKBB/AllofUs	305	564	18.64	-0.16013	-0.0502249	-0.256052	4509	7231	6452	4605	5553	0	0.160974	0.345677
chr12-120291805-T-C	SNV	SNV	99	n.99A>G	UKBB/AllofUs	55	45	16.7	-0.0430761	0.0995829	-0.171752	4506	8017	6317	4780	5225	0	0.468981	0.692551
chr12-120291810-T-C	SNV	SNV	94	n.94A>G	UKBB/AllofUs	49	32	18.89	-0.0532207	0.0688018	-0.16126	4505	7846	6203	4728	5252	0	0.437652	0.66542
chr12-120291803-T-C	SNV	SNV	101	n.101A>G	UKBB/AllofUs	9	15	18.53	-0.0527437	0.121764	-0.213268	4502	8134	6224	4576	5656	0	0.439118	0.66542
chr12-120291874-T-G	SNV	SNV	30	n.30A>C	UKBB/AllofUs	8	58	17.49	-0.472536	-0.493521	-0.437567	4499	5306	7457	4693	4680	0	0.000306059	0.00134118
chr12-120291843-T-A	SNV	SNV	61	n.61A>T	UKBB/AllofUs	3		19.07	0.289607	0.176083	0.417115	4495	8433	6759	7693	6178	0	0.994065	0.999152
chr12-120291755-A-C	SNV	SNV	149					0.031	0.160625	0.197243	0.137991	4491	8550	8283	7769	5625	0	0.934525	0.977781
chr12-120291853-T-A	SNV	SNV	51	n.51A>T	UKBB/AllofUs	3		19.45	0.00337452	-0.0379632	0.0586958	4490	7262	7690	6827	5520	0	0.611921	0.79476
chr12-120291827-T-G	SNV	SNV	77	n.77A>C	unobserved			18.99	-0.183278	-0.155143	-0.197431	4479	6679	6378	4741	4881	0	0.120811	0.273601
chr12-120291802-A-T	SNV	SNV	102	n.102T>A	UKBB/AllofUs	1		16.99	-0.219152	-0.104316	-0.320005	4467	6900	6084	4154	5243	0	0.0734403	0.195962
chr12-120291824-T-A	SNV	SNV	80	n.80A>T	UKBB/AllofUs	1	1	15.91	-0.105384	-0.183936	-0.0128487	4466	6528	6373	5384	6046	0	0.286504	0.518207
chr12-120291754-A-G	SNV	SNV	150					0.003	-0.182572	-0.214465	-0.136696	4463	6387	5968	4627	5742	0	0.121921	0.27496
chr12-120291828-G-A	SNV	SNV	76	n.76C>T	ReNU_syndrome			19.6	-0.469769	-0.458507	-0.467046	4454	5382	5905	3641	6488	0	0.000331288	0.00141718
chr12-120291765-T-C	SNV	SNV	139	n.139A>G	UKBB/AllofUs	15	15	18.32	-0.280939	-0.166201	-0.381693	4454	6591	6842	4476	5847	1	0.026657	0.0865549
chr12-120291801-T-C	SNV	SNV	103	n.103A>G	UKBB/AllofUs	18	40	18.81	-0.245687	-0.0727127	-0.404677	4450	7026	6955	4478	5818	0	0.0487071	0.144248
chr12-120291830-G-A	SNV	SNV	74	n.74C>T	UKBB/AllofUs		2	20.2	-0.153584	-0.0765267	-0.216658	4444	6998	6270	4599	5412	0	0.173756	0.365839
chr12-120291860-T-A	SNV	SNV	44	n.44A>T	unobserved			18.93	-1.35251	-1.33919	-1.35186	4444	2916	6398	2136	5660	0	4.03e-25	7.49e-24
chr12-120291799-T-A	SNV	SNV	105	n.105A>T	UKBB/AllofUs	1		18.31	0.118037	0.115096	0.13496	4440	7985	7216	6754	6053	0	0.880664	0.946413
chr12-120291792-T-C	SNV	SNV	112	n.112A>G	UKBB/AllofUs	132	246	17.43	0.299969	0.156384	0.457537	4439	8215	7160	8381	5909	0	0.995295	0.999152
chr12-120291799-T-C	SNV	SNV	105	n.105A>G	UKBB/AllofUs	67	97	18.57	-0.00135612	0.00657809	0.00469321	4438	7403	5730	4900	5093	1	0.597719	0.78387
chr12-120291791-A-G	SNV	SNV	113	n.113T>C	UKBB/AllofUs	9	6	15.95	-0.0197047	-0.0929011	0.0674752	4435	6905	6376	5695	5978	0	0.541569	0.752335
chr12-120291808-A-G	SNV	SNV	96	n.96T>C	UKBB/AllofUs	3	2	18.73	0.0133755	0.139098	-0.0983633	4434	8108	6501	5176	5401	0	0.641438	0.813281
chr12-120291821-G-A	SNV	SNV	83	n.83C>T	UKBB/AllofUs	16	20	19.69	0.123385	0.234274	0.0264788	4434	8661	6584	5716	7437	0	0.888769	0.952379
chr12-120291804-T-C	SNV	SNV	100	n.100A>G	UKBB/AllofUs	39	16	18.7	0.0667811	0.155424	-0.00787821	4416	8167	6344	5378	5720	0	0.781919	0.892912
chr12-120291833-A-T	SNV	SNV	71	n.71T>A	UKBB/AllofUs	1	2	19.08	-0.126157	0.124109	-0.36244	4414	7988	7433	4928	6261	0	0.234047	0.444194
chr12-120291858-C-G	SNV	SNV	46	n.46G>C	UKBB/AllofUs	9	1	19.58	-0.611622	-0.803239	-0.406021	4410	4196	6377	4102	7260	0	3.23e-06	1.63e-05
chr12-120291815-A-G	SNV	SNV	89	n.89T>C	UKBB/AllofUs	8	7	19.17	-0.096156	-0.0330219	-0.145306	4397	7136	6585	5075	6015	0	0.311474	0.543315
chr12-120291822-G-A	SNV	SNV	82	n.82C>T	UKBB/AllofUs	31	32	19.81	-0.0974617	0.101945	-0.282885	4392	7827	5614	3933	6730	1	0.307884	0.540298
chr12-120291765-T-A	SNV	SNV	139	n.139A>T	UKBB/AllofUs	1	1	18.12	-0.296764	-0.411472	-0.168072	4388	5478	6293	4774	6314	0	0.0199032	0.0670489
chr12-120291755-A-G	SNV	SNV	149					0.034	-0.207238	-0.0838778	-0.316616	4385	6870	6397	4378	5945	0	0.0872712	0.224441
chr12-120291896-G-T	SNV	SNV	8	n.8C>A	UKBB/AllofUs	3	2	19.54	-1.44475	-1.53448	-1.34103	4373	2506	6261	2106	4796	0	1.78e-28	4.32e-27
chr12-120291818-G-A	SNV	SNV	86	n.86C>T	UKBB/AllofUs	149	214	20.1	-0.104252	-0.264134	0.0696138	4372	6045	6257	5597	7078	0	0.289516	0.521903
chr12-120291808-A-T	SNV	SNV	96	n.96T>A	UKBB/AllofUs	6	1	18.45	-0.215678	-0.311338	-0.106033	4362	5837	5970	4728	5294	1	0.0772885	0.202226
chr12-120291855-G-T	SNV	SNV	49	n.49C>A	UKBB/AllofUs	2	1	20.2	0.156329	-0.166871	0.493513	4356	6443	6422	7707	5807	0	0.930145	0.977781
chr12-120291843-T-G	SNV	SNV	61	n.61A>C	UKBB/AllofUs	6	5	19.09	0.0913705	0.210146	-0.0134215	4350	8356	5684	4800	5186	1	0.834078	0.927967
chr12-120291802-A-C	SNV	SNV	102	n.102T>G	UKBB/AllofUs	1	1	18.4	0.0550202	0.00746205	0.116562	4349	7259	7274	6722	5865	1	0.753957	0.872066
chr12-120291822-G-C	SNV	SNV	82	n.82C>G	UKBB/AllofUs		2	19.58	-0.101333	-0.0221426	-0.166539	4345	7105	6364	4833	6039	0	0.29735	0.527209
chr12-120291756-A-G	SNV	SNV	148					0.001	0.0488178	0.0630913	0.0485279	4343	7534	6272	5529	5765	0	0.73847	0.863418
chr12-120291857-G-A	SNV	SNV	47	n.47C>T	UKBB/AllofUs	17	13	20.9	0.0162739	0.149579	-0.103047	4340	7994	7384	5860	6705	0	0.649845	0.81838
chr12-120291767-C-A	SNV	SNV	137	n.137G>T	unobserved			19.13	-0.000101464	0.111821	-0.0980401	4318	7748	7322	5831	4721	0	0.601499	0.786912
chr12-120291807-A-T	SNV	SNV	97	n.97T>A	UKBB/AllofUs	2		18.79	0.0881593	0.0812475	0.109055	4316	7582	5887	5412	5080	0	0.827765	0.925708
chr12-120291881-C-G	SNV	SNV	23	n.23G>C	UKBB/AllofUs	3	1	19.69	-0.0860979	-0.0996121	-0.0586002	4315	6687	7017	5743	5810	0	0.339709	0.573991
chr12-120291851-A-G	SNV	SNV	53	n.53T>C	UKBB/AllofUs	2		19.04	0.0471061	0.0932864	0.0149093	4314	7642	7754	6678	5574	0	0.73411	0.863418
chr12-120291786-T-C	SNV	SNV	118	n.118A>G	UKBB/AllofUs	24	52	18.29	-0.843592	-0.756794	-0.916406	4313	4238	6562	2963	6215	0	1.31e-10	8.97e-10
chr12-120291838-T-C	SNV	SNV	66	n.66A>G	ReNU_syndrome		1	19.27	-1.31648	-1.22108	-1.3979	4301	3063	6825	2207	4715	0	7.16e-24	1.21e-22
chr12-120291769-T-C	SNV	SNV	135	n.135A>G	UKBB/AllofUs	35	57	16.83	0.0123939	-0.0222292	0.0610005	4300	7031	6913	6147	6226	0	0.638575	0.813281
chr12-120291885-A-C	SNV	SNV	19	n.19T>G	UKBB/AllofUs	1		18.87	0.255195	0.102833	0.42154	4299	7666	6218	7099	4007	0	0.987702	0.999152
chr12-120291821-G-C	SNV	SNV	83	n.83C>G	UKBB/AllofUs		2	19.47	-0.00536328	-0.0649259	0.0681829	4295	6818	6139	5486	5857	2	0.585586	0.776916
chr12-120291834-A-C	SNV	SNV	70	n.70T>G	unobserved			19.18	-0.80728	-0.728119	-0.872458	4271	4281	6451	3003	4943	0	7.9e-10	5.01e-09
chr12-120291819-C-T	SNV	SNV	85	n.85G>A	UKBB/AllofUs	9	21	21	-0.185301	-0.177875	-0.178744	4264	6259	6681	5031	7606	0	0.11767	0.268961
chr12-120291765-T-G	SNV	SNV	139	n.139A>C	UKBB/AllofUs	4	2	17.51	-0.192125	0.00398332	-0.374249	4261	7095	6048	3977	5627	0	0.107503	0.25289
chr12-120291805-T-A	SNV	SNV	99	n.99A>T	UKBB/AllofUs	4	1	16.97	0.0657644	-0.0925347	0.238047	4247	6614	6588	6623	5665	0	0.779577	0.892127
chr12-120291861-C-G	SNV	SNV	43	n.43G>C	UKBB/AllofUs	1	4	20.2	-0.461609	-0.567775	-0.341461	4243	4753	6523	4388	5828	0	0.000417386	0.00175759
chr12-120291825-A-T	SNV	SNV	79	n.79T>A	unobserved			18.77	-0.0329703	-0.00875789	-0.0431991	4237	6993	7096	5870	5655	0	0.500384	0.716131
chr12-120291771-G-C	SNV	SNV	133	n.133C>G	UKBB/AllofUs	14	26	18.89	0.233652	-0.0571714	0.538459	4235	6759	5788	7166	6592	0	0.981225	0.998079
chr12-120291833-A-G	SNV	SNV	71	n.71T>C	UKBB/AllofUs		4	19.11	0.0748595	-0.00169646	0.165399	4235	7024	6899	6595	5338	0	0.800015	0.902109
chr12-120291763-T-A	SNV	SNV	141	n.141A>T	UKBB/AllofUs	1	5	17.64	-0.157024	-0.457815	0.15775	4231	5115	6311	6001	6650	0	0.16696	0.355697
chr12-120291854-C-A	SNV	SNV	50	n.50G>T	UKBB/AllofUs	7	7	20.5	-0.0650532	-0.0357848	-0.0803381	4227	6847	7322	5903	6418	0	0.401611	0.637099
chr12-120291873-A-T	SNV	SNV	31	n.31T>A	UKBB/AllofUs	5	4	18.82	-0.387684	-0.633208	-0.128176	4226	4524	6447	5028	4124	0	0.00284939	0.0109701
chr12-120291858-C-T	SNV	SNV	46	n.46G>A	UKBB/AllofUs	3	2	20.2	-0.39977	-0.318163	-0.467393	4225	5627	6612	4076	6482	2	0.00212587	0.00836383
chr12-120291892-C-G	SNV	SNV	12	n.12G>C	UKBB/AllofUs	3	11	19.63	-0.216795	-0.245235	-0.174372	4218	5909	5836	4408	4906	1	0.0760345	0.200895
chr12-120291811-C-A	SNV	SNV	93	n.93G>T	UKBB/AllofUs	9	5	20.1	-0.0780881	-0.116845	-0.0253476	4216	6456	5176	4335	7173	0	0.362866	0.603657
chr12-120291783-A-T	SNV	SNV	121	n.121T>A	UKBB/AllofUs		3	18.24	-0.637392	-0.963383	-0.297417	4215	3589	5469	3793	6154	0	1.23e-06	6.37e-06
chr12-120291807-A-C	SNV	SNV	97	n.97T>G	UKBB/AllofUs	2	1	18.43	-0.191404	-0.288379	-0.080446	4210	5724	5999	4836	5434	2	0.108546	0.25289
chr12-120291792-T-A	SNV	SNV	112	n.112A>T	UKBB/AllofUs	101	141	16.98	-0.0913847	-0.367286	0.1985	4209	5418	6400	6260	5724	0	0.324743	0.559263
chr12-120291753-A-G	SNV	SNV	151					0.001	-0.195074	-0.463553	0.0873892	4208	5067	6346	5747	6026	0	0.103311	0.246393
chr12-120291759-T-C	SNV	SNV	145	n.145A>G	UKBB/AllofUs	219	188	13.93	0.0600315	0.116924	0.0171226	4205	7572	6155	5309	5306	0	0.766101	0.884215
chr12-120291884-T-A	SNV	SNV	20	n.20A>T	UKBB/AllofUs		3	18.92	-0.0907645	-0.305858	0.138312	4204	5647	5384	5051	3517	0	0.326484	0.56043
chr12-120291817-G-C	SNV	SNV	87	n.87C>G	UKBB/AllofUs	11	7	19.42	-0.217594	-0.284971	-0.136232	4203	5728	6496	5038	6396	0	0.0751479	0.199531
chr12-120291813-T-A	SNV	SNV	91	n.91A>T	UKBB/AllofUs	2	1	18.94	-0.139766	-0.214516	-0.0510315	4199	6009	6911	5686	6384	0	0.202792	0.406241
chr12-120291845-A-T	SNV	SNV	59	n.59T>A	unobserved			18.64	-0.174209	0.016255	-0.350689	4185	7028	6143	4106	5276	1	0.135616	0.301365
chr12-120291827-T-C	SNV	SNV	77	n.77A>G	UKBB/AllofUs	11	6	19.22	0.0215237	0.153995	-0.0969644	4173	7710	6442	5134	4822	0	0.664885	0.827136
chr12-120291782-A-G	SNV	SNV	122	n.122T>C	UKBB/AllofUs		2	18.3	-1.20821	-1.03828	-1.36416	4170	3371	6329	2095	5433	0	2.55e-20	3.35e-19
chr12-120291762-G-A	SNV	SNV	142	n.142C>T	UKBB/AllofUs	13	13	19.8	-0.0587256	-0.0353136	-0.0681541	4146	6718	5755	4679	6260	0	0.420801	0.653636
chr12-120291801-T-A	SNV	SNV	103	n.103A>T	UKBB/AllofUs		1	18.41	-0.388026	-0.250599	-0.51147	4142	5781	5986	3579	5311	0	0.00282617	0.010959
chr12-120291861-C-T	SNV	SNV	43	n.43G>A	UKBB/AllofUs		9	20.6	-0.167596	-0.297591	-0.023618	4140	5593	6063	5084	5648	0	0.147164	0.322012
chr12-120291862-G-A	SNV	SNV	42	n.42C>T	UKBB/AllofUs	91	114	20.5	0.126819	0.100263	0.167358	4128	7348	6407	6133	5376	1	0.893762	0.954841
chr12-120291834-A-T	SNV	SNV	70	n.70T>A	unobserved			19.01	-0.136359	-0.199442	-0.0592927	4118	5955	6749	5521	5522	0	0.210372	0.409353
chr12-120291858-C-A	SNV	SNV	46	n.46G>T	UKBB/AllofUs		2	19.86	-0.99637	-0.858936	-1.11982	4115	3767	6847	2685	6188	0	2.95e-14	2.52e-13
chr12-120291844-T-A	SNV	SNV	60	n.60A>T	UKBB/AllofUs	1		18.72	0.102099	0.0882049	0.129977	4106	7248	5665	5284	4584	0	0.854071	0.937565
chr12-120291820-G-A	SNV	SNV	84	n.84C>T	UKBB/AllofUs	25	22	20.4	-0.102802	-0.138433	-0.0531868	4086	6164	5894	4842	6375	0	0.293395	0.52493
chr12-120291847-C-A	SNV	SNV	57	n.57G>T	unobserved			19.97	0.109352	0.0928117	0.139876	4085	7234	5918	5558	5034	0	0.86663	0.94009
chr12-120291854-C-G	SNV	SNV	50	n.50G>C	UKBB/AllofUs	10	4	20.2	-0.167374	-0.11071	-0.210053	4083	6279	5362	3951	5226	0	0.147564	0.322012
chr12-120291756-A-T	SNV	SNV	148					0.001	-0.194352	-0.283326	-0.0913937	4078	5564	5531	4425	5891	0	0.104327	0.246632
chr12-120291831-A-T	SNV	SNV	73	n.73T>A	UKBB/AllofUs		7	19.17	-0.0172169	0.0336676	-0.0541179	4073	6923	5938	4875	5057	0	0.549257	0.75585
chr12-120291762-G-T	SNV	SNV	142	n.142C>A	UKBB/AllofUs	1		19.55	-0.29867	-0.585259	0.00190186	4058	4491	5481	4678	5687	0	0.0191974	0.065078
chr12-120291774-A-C	SNV	SNV	130	n.130T>G	UKBB/AllofUs	2	8	17.9	-0.0984853	-0.185787	0.0028003	4047	5908	6193	5289	5543	0	0.305082	0.537384
chr12-120291817-G-T	SNV	SNV	87	n.87C>A	UKBB/AllofUs	6	5	19.28	-0.315789	-0.464067	-0.153527	4045	4869	5520	4230	6317	0	0.0137593	0.0484723
chr12-120291898-A-C	SNV	SNV	6	n.6T>G	UKBB/AllofUs		1	18.19	-0.195271	-0.235956	-0.140602	4042	5699	6517	5039	4745	0	0.103035	0.246393
chr12-120291774-A-T	SNV	SNV	130	n.130T>A	UKBB/AllofUs	1	1	17.86	-0.283784	-0.226516	-0.327068	4041	5735	5509	3743	5691	0	0.025318	0.0827054
chr12-120291785-T-A	SNV	SNV	119	n.119A>T	UKBB/AllofUs	3	2	18.22	-0.569267	-0.573249	-0.551301	4036	4504	5741	3339	6025	0	1.46e-05	6.87e-05
chr12-120291782-A-C	SNV	SNV	122	n.122T>G	unobserved			18.17	-0.697689	-0.67905	-0.702344	4024	4173	6663	3490	5285	0	1.1e-07	5.99e-07
chr12-120291897-C-G	SNV	SNV	7	n.7G>C	UKBB/AllofUs	8	5	19.22	-0.973371	-1.03371	-0.899051	4015	3256	5254	2401	4587	0	1.14e-13	9.47e-13
chr12-120291820-G-T	SNV	SNV	84	n.84C>A	UKBB/AllofUs	1	12	19.57	0.0301964	-0.0960195	0.170396	4003	6219	6258	6003	6441	0	0.689153	0.840393
chr12-120291846-G-A	SNV	SNV	58	n.58C>T	UKBB/AllofUs	119	100	20.2	-0.0923792	-0.0092336	-0.161541	4002	6603	5329	4061	4578	1	0.321958	0.559263
chr12-120291840-C-T	SNV	SNV	64	n.64G>A	unobserved			20.9	-1.4604	-1.54183	-1.36499	3992	2276	6248	2067	6349	0	4.57e-29	1.3e-27
chr12-120291872-C-A	SNV	SNV	32	n.32G>T	unobserved			20.4	-1.18787	-1.2217	-1.14005	3991	2841	5713	2209	5380	1	1.09e-19	1.34e-18
chr12-120291794-C-T	SNV	SNV	110	n.110G>A	UKBB/AllofUs	110	57	19.38	-0.0200981	0.155965	-0.182177	3990	7382	6259	4702	6515	0	0.540352	0.752335
chr12-120291829-G-A	SNV	SNV	75	n.75C>T	unobserved			19.94	-0.589129	-0.944717	-0.219557	3973	3427	5351	3917	5320	0	7.28e-06	3.5e-05
chr12-120291788-C-A	SNV	SNV	116	n.116G>T	UKBB/AllofUs		2	19.28	-0.318766	-0.462894	-0.160656	3967	4779	5588	4261	6424	0	0.0129637	0.0465828
chr12-120291837-T-A	SNV	SNV	67	n.67A>T	unobserved			18.97	-1.66164	-1.98943	-1.31987	3957	1654	5177	1767	5112	0	3.06e-37	1.65e-35
chr12-120291836-T-A	SNV	SNV	68	n.68A>T	unobserved			19.36	-0.732174	-0.638748	-0.811617	3945	4207	5921	2875	4704	0	2.51e-08	1.47e-07
chr12-120291788-C-T	SNV	SNV	116	n.116G>A	UKBB/AllofUs	18	36	19.46	-0.163782	-0.180367	-0.133213	3939	5772	5511	4283	5837	0	0.154117	0.333611
chr12-120291773-G-C	SNV	SNV	131	n.131C>G	UKBB/AllofUs	22	25	18.69	-0.204868	-0.334889	-0.060862	3937	5183	4922	4022	6164	1	0.090242	0.229436
chr12-120291774-A-G	SNV	SNV	130	n.130T>C	UKBB/AllofUs	1	3	18	0.0405015	-0.134487	0.229474	3936	5954	6205	6201	5465	0	0.716947	0.859671
chr12-120291796-G-C	SNV	SNV	108	n.108C>G	UKBB/AllofUs	9	7	20.3	-0.0654574	-0.0293331	-0.0875983	3934	6401	6146	4930	5953	0	0.400393	0.637099
chr12-120291832-A-C	SNV	SNV	72	n.72T>G	UKBB/AllofUs		1	19.1	0.0881838	0.262992	-0.0726412	3930	7831	6280	5090	5676	0	0.827814	0.925708
chr12-120291862-G-T	SNV	SNV	42	n.42C>A	UKBB/AllofUs	2	1	20.2	-0.648041	-0.864889	-0.417209	3928	3581	5670	3619	5401	0	8.15e-07	4.27e-06
chr12-120291846-G-C	SNV	SNV	58	n.58C>G	UKBB/AllofUs	6	9	19.58	-0.215762	-0.29656	-0.120981	3924	5305	5120	4013	4317	0	0.077193	0.202226
chr12-120291757-A-G	SNV	SNV	147					0.186	-0.00777122	-0.229966	0.228407	3920	5550	5783	5775	5474	0	0.578255	0.773398
chr12-120291809-G-C	SNV	SNV	95	n.95C>G	UKBB/AllofUs	20	27	18.34	-0.00877966	0.0729155	-0.0764913	3919	6845	6491	5247	5713	0	0.575176	0.773117
chr12-120291770-A-C	SNV	SNV	134	n.134T>G	UKBB/AllofUs	3	10	16.31	-0.118338	-0.0191555	-0.203537	3910	6407	6324	4681	5573	0	0.253146	0.470503
chr12-120291840-C-A	SNV	SNV	64	n.64G>T	unobserved			20.7	-1.1384	-1.21995	-1.04286	3902	2781	5348	2212	6534	0	3.42e-18	3.61e-17
chr12-120291870-C-G	SNV	SNV	34	n.34G>C	UKBB/AllofUs	1		19.76	0.0470472	0.282948	-0.17487	3876	7831	6675	5040	5575	0	0.733959	0.863418
chr12-120291819-C-A	SNV	SNV	85	n.85G>T	unobserved			20.4	-0.221999	-0.17489	-0.255125	3869	5691	5633	4023	6476	0	0.0703974	0.190674
chr12-120291812-G-A	SNV	SNV	92	n.92C>T	UKBB/AllofUs	92	162	20.5	0.166068	-0.0501451	0.396265	3849	6173	5884	6601	6543	0	0.939764	0.977781
chr12-120291831-A-G	SNV	SNV	73	n.73T>C	UKBB/AllofUs		3	19.3	0.146597	0.0196056	0.287572	3839	6462	5689	5919	4765	0	0.919392	0.970098
chr12-120291763-T-C	SNV	SNV	141	n.141A>G	UKBB/AllofUs	935	1625	17.45	-0.0223674	0.146048	-0.176799	3839	7054	5692	4292	5681	1	0.533324	0.750553
chr12-120291761-A-G	SNV	SNV	143	n.143T>C	UKBB/AllofUs	2	3	18.4	0.0295219	-0.163567	0.236595	3832	5681	5580	5604	5664	0	0.687293	0.840025
chr12-120291857-G-C	SNV	SNV	47	n.47C>G	UKBB/AllofUs	6	1	20.7	-0.144726	0.0320471	-0.307516	3829	6501	7768	5350	5890	0	0.19205	0.390623
chr12-120291760-C-A	SNV	SNV	144	n.144G>T	UKBB/AllofUs		3	18.74	-0.054412	-0.0573377	-0.0375028	3825	6104	5575	4630	7004	0	0.433995	0.66542
chr12-120291872-C-T	SNV	SNV	32	n.32G>A	UKBB/AllofUs	2	2	20.3	-1.22281	-1.15132	-1.28032	3821	2856	6627	2325	4800	0	8.81e-21	1.22e-19
chr12-120291764-C-T	SNV	SNV	140	n.140G>A	UKBB/AllofUs	37	50	18.38	-0.394559	-0.331836	-0.443299	3818	5037	5011	3141	6052	0	0.00241444	0.00943033
chr12-120291897-C-A	SNV	SNV	7	n.7G>T	UKBB/AllofUs		1	19.28	-1.47523	-1.65696	-1.27951	3809	2005	5823	2044	3701	0	1.24e-29	3.72e-28
chr12-120291780-A-T	SNV	SNV	124	n.124T>A	unobserved			18.52	-1.27255	-1.22231	-1.3088	3803	2706	5460	1878	5223	0	2.15e-22	3.22e-21
chr12-120291772-A-G	SNV	SNV	132	n.132T>C	UKBB/AllofUs	8	15	17.96	-0.136489	-0.122577	-0.136417	3802	5799	6845	5308	5786	0	0.210081	0.409353
chr12-120291826-T-A	SNV	SNV	78	n.78A>T	unobserved			19.01	-0.287549	-0.330667	-0.230448	3799	5016	5587	4059	5226	0	0.023633	0.0781484
chr12-120291757-A-C	SNV	SNV	147					0.161	0.0381567	-0.0249164	0.115213	3789	6184	6710	6195	4626	0	0.710729	0.857009
chr12-120291828-G-T	SNV	SNV	76	n.76C>A	unobserved			17.87	-0.036091	-0.163766	0.105568	3788	5615	5283	4845	6016	0	0.490678	0.714798
chr12-120291759-T-G	SNV	SNV	145	n.145A>C	UKBB/AllofUs	11	2	13.78	0.183215	-0.00577341	0.386186	3785	6260	5375	5988	5366	1	0.954149	0.983339
chr12-120291823-G-T	SNV	SNV	81	n.81C>A	UKBB/AllofUs	2	3	19.48	-0.064416	-0.223357	0.108509	3772	5365	6232	5727	6438	0	0.403534	0.637099
chr12-120291779-C-T	SNV	SNV	125	n.125G>A	UKBB/AllofUs	6	13	19.63	-0.278977	-0.112627	-0.431343	3770	5790	5623	3554	6585	0	0.0276144	0.0891268
chr12-120291796-G-T	SNV	SNV	108	n.108C>A	UKBB/AllofUs	12	10	20.5	-0.137865	-0.352098	0.0903521	3769	4903	5382	4884	5700	0	0.207003	0.409156
chr12-120291865-T-G	SNV	SNV	39	n.39A>C	UKBB/AllofUs		3	18.75	0.159821	0.147464	0.186162	3764	6923	5926	5747	4961	1	0.933721	0.977781
chr12-120291817-G-A	SNV	SNV	87	n.87C>T	UKBB/AllofUs	148	133	19.74	0.274436	0.128793	0.434063	3753	6814	4517	5202	6236	0	0.991751	0.999152
chr12-120291770-A-T	SNV	SNV	134	n.134T>A	UKBB/AllofUs		5	16.26	-0.157998	-0.301667	-0.000345908	3736	5033	5337	4548	5374	0	0.165067	0.35306
chr12-120291886-C-G	SNV	SNV	18	n.18G>C	UKBB/AllofUs	5	9	18.44	-0.10822	-0.137282	-0.0651759	3731	5633	5818	4740	4533	0	0.279025	0.509812
chr12-120291848-A-T	SNV	SNV	56	n.56T>A	unobserved			19.05	-0.310381	-0.409796	-0.196982	3730	4662	5709	4245	4465	1	0.0153121	0.0531901
chr12-120291814-C-G	SNV	SNV	90	n.90G>C	UKBB/AllofUs	2		19.54	0.0694174	0.15316	-0.000341589	3721	6871	5946	5067	6936	0	0.787926	0.897006
chr12-120291788-C-G	SNV	SNV	116	n.116G>C	unobserved			18.94	-0.137633	-0.184372	-0.076911	3720	5436	4763	3849	5991	0	0.207519	0.409156
chr12-120291793-G-A	SNV	SNV	111	n.111C>T	UKBB/AllofUs	67	47	19.89	0.0929224	0.0101199	0.189708	3719	6219	5392	5242	5931	2	0.837075	0.927967
chr12-120291781-A-C	SNV	SNV	123	n.123T>G	UKBB/AllofUs		1	18.27	-0.358131	-0.213465	-0.488813	3712	5316	6785	4121	4648	0	0.00563506	0.0210923
chr12-120291784-A-T	SNV	SNV	120	n.120T>A	UKBB/AllofUs	5	6	17.94	-0.975929	-0.921683	-1.01619	3691	3235	5409	2279	5435	0	9.84e-14	8.29e-13
chr12-120291787-G-C	SNV	SNV	117	n.117C>G	unobserved			19.04	0.00747378	-0.105924	0.134855	3689	5692	5523	5169	5519	0	0.624109	0.802851
chr12-120291830-G-C	SNV	SNV	74	n.74C>G	UKBB/AllofUs		1	19.61	0.187457	0.196524	0.192373	3687	7016	5188	5053	4907	2	0.957244	0.984646
chr12-120291822-G-T	SNV	SNV	82	n.82C>A	UKBB/AllofUs		2	19.44	0.0373141	0.0630647	0.025547	3687	6396	5914	5131	6607	0	0.708479	0.856211
chr12-120291878-C-G	SNV	SNV	26	n.26G>C	UKBB/AllofUs	2	14	19.46	-0.20018	-0.266977	-0.1194	3682	5081	5930	4653	4763	0	0.0963348	0.239283
chr12-120291813-T-C	SNV	SNV	91	n.91A>G	UKBB/AllofUs	45	8	18.95	-0.00925337	-0.0395771	0.0350539	3681	5947	5795	5061	4613	0	0.573728	0.773117
chr12-120291783-A-G	SNV	SNV	121	n.121T>C	UKBB/AllofUs		7	18.39	-0.832873	-0.861412	-0.790351	3680	3363	5530	2725	5318	1	2.25e-10	1.46e-09
chr12-120291769-T-A	SNV	SNV	135	n.135A>T	UKBB/AllofUs		1	16.34	-0.249539	-0.30844	-0.176654	3679	4933	5348	4033	5351	0	0.0457484	0.140104
chr12-120291766-C-A	SNV	SNV	138	n.138G>T	UKBB/AllofUs	2	5	19.27	0.0736451	-0.0654766	0.22675	3679	5838	5534	5520	7192	0	0.797354	0.900993
chr12-120291781-A-G	SNV	SNV	123	n.123T>C	UKBB/AllofUs	3	26	18.49	-0.288484	-0.269029	-0.293956	3672	5060	5197	3613	4565	0	0.0232296	0.0772885
chr12-120291794-C-A	SNV	SNV	110	n.110G>T	UKBB/AllofUs	4	9	19.1	-0.208801	-0.146661	-0.256957	3670	5505	5671	4045	6054	0	0.0853541	0.221182
chr12-120291877-G-T	SNV	SNV	27	n.27C>A	UKBB/AllofUs	1		19.7	-0.602663	-0.545509	-0.645834	3662	4166	5849	3186	4790	0	4.48e-06	2.2e-05
chr12-120291781-A-T	SNV	SNV	123	n.123T>A	unobserved			18.23	-0.825856	-0.622271	-1.01546	3661	3949	5928	2499	6076	0	3.19e-10	2.04e-09
chr12-120291777-G-T	SNV	SNV	127	n.127C>A	UKBB/AllofUs	22	87	17.62	-0.0649704	-0.294948	0.17899	3661	4955	5169	4988	5699	0	0.401861	0.637099
chr12-120291766-C-T	SNV	SNV	138	n.138G>A	UKBB/AllofUs	28	37	18.42	0.118541	0.0609805	0.190085	3660	6340	5732	5574	6419	0	0.881446	0.946413
chr12-120291806-C-T	SNV	SNV	98	n.98G>A	UKBB/AllofUs	8	24	20.1	-0.14047	-0.187916	-0.0790411	3653	5325	5091	4108	5046	0	0.201245	0.406241
chr12-120291798-C-T	SNV	SNV	106	n.106G>A	UKBB/AllofUs	27	32	19.27	-0.139483	-0.155507	-0.109475	3653	5446	5478	4328	5582	0	0.203416	0.406241
chr12-120291847-C-T	SNV	SNV	57	n.57G>A	UKBB/AllofUs	10	14	20.4	0.105607	0.209169	0.0160275	3647	7001	5503	4743	5024	0	0.86024	0.938602
chr12-120291777-G-A	SNV	SNV	127	n.127C>T	UKBB/AllofUs	111	104	18.73	-0.225632	-0.432773	-0.00450768	3646	4485	5323	4523	5854	0	0.0666571	0.185031
chr12-120291797-A-T	SNV	SNV	107	n.107T>A	UKBB/AllofUs	1	1	18.41	0.0479491	0.139447	-0.0295657	3645	6667	5924	4947	5953	0	0.736262	0.863418
chr12-120291759-T-A	SNV	SNV	145	n.145A>T	UKBB/AllofUs	3	1	13.64	-0.201268	-0.287524	-0.101028	3640	4952	5139	4084	5355	0	0.0948947	0.236798
chr12-120291902-C-G	SNV	SNV	2	n.2G>C	UKBB/AllofUs	10	7	18.65	0.232236	0.219311	0.259144	3638	7033	6609	6742	4979	0	0.980712	0.998079
chr12-120291777-G-C	SNV	SNV	127	n.127C>G	UKBB/AllofUs	4	3	17.8	-0.00372888	0.0216859	-0.0151602	3627	6114	5679	4790	5524	1	0.590545	0.779305
chr12-120291840-C-G	SNV	SNV	64	n.64G>C	UKBB/AllofUs		1	20.3	-0.926962	-0.788793	-1.05115	3620	3479	5143	2115	6063	0	1.59e-12	1.23e-11
chr12-120291832-A-T	SNV	SNV	72	n.72T>A	UKBB/AllofUs		4	19.11	0.116398	0.107408	0.139371	3605	6449	5461	5127	4735	0	0.878099	0.946413
chr12-120291779-C-A	SNV	SNV	125	n.125G>T	UKBB/AllofUs		1	19.16	-0.166871	-0.0488074	-0.27095	3590	5763	5136	3628	6168	0	0.148471	0.322684
chr12-120291790-A-T	SNV	SNV	114	n.114T>A	unobserved			18.7	-0.123826	-0.168196	-0.0654721	3577	5286	5775	4704	5549	0	0.239656	0.450911
chr12-120291768-G-T	SNV	SNV	136	n.136C>A	UKBB/AllofUs	5	3	18.96	-0.20348	-0.194448	-0.198529	3560	5166	5563	4132	6082	0	0.0920149	0.232817
chr12-120291804-T-A	SNV	SNV	100	n.100A>T	UKBB/AllofUs		4	18.56	0.0224597	0.0198449	0.0390582	3555	5985	5707	4998	5778	0	0.66754	0.827136
chr12-120291807-A-G	SNV	SNV	97	n.97T>C	unobserved			18.59	-0.10186	-0.113487	-0.0762504	3524	5409	5425	4386	4813	0	0.295927	0.526417
chr12-120291814-C-A	SNV	SNV	90	n.90G>T	UKBB/AllofUs	3		19.77	0.110574	-0.0330095	0.268142	3517	5708	5055	5189	6754	0	0.868672	0.940189
chr12-120291780-A-G	SNV	SNV	124	n.124T>C	UKBB/AllofUs	6	2	18.51	-1.14709	-0.996172	-1.28402	3507	2919	5387	1885	4991	1	1.89e-18	2.03e-17
chr12-120291810-T-A	SNV	SNV	94	n.94A>T	UKBB/AllofUs	1	1	18.65	-0.194631	-0.276123	-0.0991553	3491	4787	5733	4562	5588	0	0.103933	0.246632
chr12-120291772-A-T	SNV	SNV	132	n.132T>A	UKBB/AllofUs	2		17.6	-0.050024	-0.145013	0.0589489	3486	5235	4952	4397	5125	0	0.447492	0.673738
chr12-120291787-G-A	SNV	SNV	117	n.117C>T	UKBB/AllofUs	17	9	19.88	0.0527509	-0.025998	0.145483	3484	5682	5527	5211	5389	0	0.748349	0.871188
chr12-120291789-C-A	SNV	SNV	115	n.115G>T	UKBB/AllofUs	5	6	19.32	-0.535043	-0.514017	-0.542085	3484	4051	4782	2799	6008	0	4.55e-05	0.000207732
chr12-120291800-A-T	SNV	SNV	104	n.104T>A	unobserved			14.6	-0.0203332	-0.0440222	0.0173393	3480	5605	6474	5585	5067	0	0.539625	0.752335
chr12-120291854-C-T	SNV	SNV	50	n.50G>A	UKBB/AllofUs	4	2	20.8	-0.352461	-0.630131	-0.0608075	3475	3728	5738	4689	4345	1	0.00638704	0.0235795
chr12-120291784-A-C	SNV	SNV	120	n.120T>G	UKBB/AllofUs	5	6	18.1	-0.880676	-0.676122	-1.07125	3475	3611	6004	2435	5398	1	1.94e-11	1.38e-10
chr12-120291766-C-G	SNV	SNV	138	n.138G>C	unobserved			18.77	-0.0463294	0.094681	-0.173356	3470	6153	6328	4783	5534	0	0.458904	0.682975
chr12-120291769-T-G	SNV	SNV	135	n.135A>C	UKBB/AllofUs	1	1	16.4	-0.103472	-0.0725845	-0.120376	3466	5473	5239	4108	4896	0	0.2916	0.523908
chr12-120291814-C-T	SNV	SNV	90	n.90G>A	UKBB/AllofUs	71	64	20.2	0.104098	0.163649	0.0585302	3451	6419	5555	4931	5747	0	0.857608	0.938602
chr12-120291787-G-T	SNV	SNV	117	n.117C>A	unobserved			19	0.0698191	-0.0782721	0.231894	3439	5409	4838	4843	5392	0	0.788833	0.897006
chr12-120291831-A-C	SNV	SNV	73	n.73T>G	unobserved			19.05	-0.00650651	0.155999	-0.155029	3438	6361	5787	4430	5681	0	0.582109	0.774707
chr12-120291848-A-C	SNV	SNV	56	n.56T>G	UKBB/AllofUs	1	1	18.82	-0.155646	-0.180364	-0.116945	3436	5035	5710	4488	4385	0	0.169661	0.359124
chr12-120291798-C-G	SNV	SNV	106	n.106G>C	UKBB/AllofUs	4	12	19.04	0.0150119	0.0819419	-0.0379345	3416	6004	4577	3800	5445	0	0.646193	0.815687
chr12-120291789-C-G	SNV	SNV	115	n.115G>C	UKBB/AllofUs	1		19.13	-0.0530969	-0.120841	0.028631	3413	5212	5186	4509	6441	0	0.438032	0.66542
chr12-120291775-C-T	SNV	SNV	129	n.129G>A	UKBB/AllofUs	5	3	18.89	-0.470335	-0.420031	-0.506655	3402	4222	5136	3081	6006	1	0.000325972	0.00140559
chr12-120291855-G-A	SNV	SNV	49	n.49C>T	UKBB/AllofUs	20	46	20.8	0.0770931	0.0241805	0.143989	3401	5743	5417	5102	4784	0	0.804855	0.905671
chr12-120291829-G-T	SNV	SNV	75	n.75C>A	unobserved			19.46	-0.949139	-0.906428	-0.977867	3388	3001	4269	1847	4999	0	4.6e-13	3.7e-12
chr12-120291758-T-A	SNV	SNV	146					0.029	-0.0459873	-0.102709	0.0247175	3382	5230	5079	4404	5394	0	0.459963	0.682975
chr12-120291760-C-T	SNV	SNV	144	n.144G>A	UKBB/AllofUs	6	5	19.04	-0.00501251	-0.21317	0.217128	3381	4843	5021	4975	5785	1	0.586651	0.776916
chr12-120291803-T-A	SNV	SNV	101	n.101A>T	UKBB/AllofUs	1	3	18.24	-0.038537	0.000832942	-0.0639234	3362	5586	4762	3883	4634	1	0.483074	0.705628
chr12-120291773-G-T	SNV	SNV	131	n.131C>A	UKBB/AllofUs	3	7	18.26	-0.755709	-0.626945	-0.870488	3352	3604	4559	2125	6223	0	8.8e-09	5.45e-08
chr12-120291872-C-G	SNV	SNV	32	n.32G>C	UKBB/AllofUs	4	6	19.79	-1.32805	-1.41353	-1.22859	3349	2087	4909	1785	5645	0	2.87e-24	5.15e-23
chr12-120291754-A-T	SNV	SNV	150					0.003	-0.0328064	0.062986	-0.114615	3343	5799	4691	3693	4676	0	0.500893	0.716131
chr12-120291780-A-C	SNV	SNV	124	n.124T>G	UKBB/AllofUs	2	2	18.28	-0.713695	-0.574532	-0.838875	3340	3724	5715	2723	5165	0	5.59e-08	3.17e-07
chr12-120291771-G-T	SNV	SNV	133	n.133C>A	UKBB/AllofUs	3		18.74	-0.230658	-0.409737	-0.0375958	3329	4161	4423	3673	5966	0	0.0617377	0.17514
chr12-120291795-C-A	SNV	SNV	109	n.109G>T	UKBB/AllofUs	5	1	19.62	0.174053	0.250322	0.111768	3312	6542	4990	4596	6566	0	0.946851	0.977781
chr12-120291811-C-G	SNV	SNV	93	n.93G>C	UKBB/AllofUs	5	6	20.3	0.0724441	0.0591841	0.0996877	3305	5718	4940	4512	5971	0	0.794701	0.900681
chr12-120291818-G-T	SNV	SNV	86	n.86C>A	unobserved			19.66	-0.205603	-0.258913	-0.138309	3286	4560	4269	3306	5936	0	0.0893126	0.228149
chr12-120291794-C-G	SNV	SNV	110	n.110G>C	UKBB/AllofUs	13	10	19.2	-0.0731671	-0.183934	0.0515837	3255	4758	5266	4652	5725	0	0.377353	0.613303
chr12-120291806-C-A	SNV	SNV	98	n.98G>T	UKBB/AllofUs		2	19.86	-0.268812	-0.088153	-0.435487	3236	5055	4976	3136	5484	0	0.0330446	0.105391
chr12-120291770-A-G	SNV	SNV	134	n.134T>C	UKBB/AllofUs	1030	1151	16.64	0.027715	0.0987229	-0.0293094	3219	5724	5553	4638	4670	0	0.682287	0.835802
chr12-120291791-A-T	SNV	SNV	113	n.113T>A	unobserved			15.34	-0.0216546	0.0435528	-0.0728785	3192	5463	4477	3628	4550	0	0.535533	0.751311
chr12-120291809-G-T	SNV	SNV	95	n.95C>A	UKBB/AllofUs	40	52	18.13	-0.219878	-0.438415	0.0126422	3191	3910	3939	3387	4994	0	0.0726548	0.194831
chr12-120291786-T-A	SNV	SNV	118	n.118A>T	UKBB/AllofUs	1	4	18.21	-0.0153501	-0.177144	0.160427	3190	4685	4371	4164	5416	0	0.555014	0.759271
chr12-120291835-G-C	SNV	SNV	69	n.69C>G	unobserved			19.74	-1.38367	-1.39593	-1.35742	3180	2006	5049	1679	4824	0	3.14e-26	6.27e-25
chr12-120291782-A-T	SNV	SNV	122	n.122T>A	unobserved			18.07	-1.36791	-1.44406	-1.27777	3165	1931	4499	1581	4852	1	1.15e-25	2.21e-24
chr12-120291830-G-T	SNV	SNV	74	n.74C>A	unobserved			19.75	0.21624	0.2515	0.194963	3156	6239	4326	4221	5124	0	0.974051	0.99623
chr12-120291753-A-T	SNV	SNV	151					0.001	-0.148416	-0.178805	-0.104042	3148	4618	4629	3671	4268	1	0.184292	0.379136
chr12-120291795-C-T	SNV	SNV	109	n.109G>A	UKBB/AllofUs	39	47	20.4	0.127413	0.149153	0.119657	3135	5773	4871	4511	5766	1	0.89461	0.954841
chr12-120291800-A-G	SNV	SNV	104	n.104T>C	UKBB/AllofUs	29	65	15.41	-0.00809698	0.0722402	-0.0744506	3132	5468	5396	4368	4517	0	0.577261	0.773398
chr12-120291773-G-A	SNV	SNV	131	n.131C>T	UKBB/AllofUs	117	202	18.73	-0.210706	-0.197749	-0.209679	3124	4523	4415	3254	5498	0	0.0830591	0.216275
chr12-120291775-C-G	SNV	SNV	129	n.129G>C	UKBB/AllofUs		10	18.71	-0.487948	-0.471234	-0.490679	3120	3737	4275	2593	5407	0	0.000195299	0.000869967
chr12-120291818-G-C	SNV	SNV	86	n.86C>G	UKBB/AllofUs	1	1	19.47	-0.173667	0.0409731	-0.374324	3114	5320	4923	3237	5872	1	0.136538	0.301615
chr12-120291760-C-G	SNV	SNV	144	n.144G>C	UKBB/AllofUs		5	18.84	-0.131067	-0.223468	-0.0246831	3112	4426	4380	3670	5972	0	0.222472	0.428259
chr12-120291761-A-T	SNV	SNV	143	n.143T>A	UKBB/AllofUs	8		18.06	-0.138425	-0.146066	-0.1168	3110	4667	4375	3439	5022	0	0.205756	0.409156
chr12-120291779-C-G	SNV	SNV	125	n.125G>C	UKBB/AllofUs	1		18.99	-0.457796	-0.322345	-0.579265	3067	4073	4679	2669	5512	0	0.000464365	0.00194025
chr12-120291796-G-A	SNV	SNV	108	n.108C>T	UKBB/AllofUs	236	148	20.7	-0.0526199	0.0518049	-0.143061	3057	5262	4822	3722	5206	0	0.439498	0.66542
chr12-120291755-A-T	SNV	SNV	149					0.028	0.349317	0.189955	0.522663	3056	5789	4902	6003	5573	0	0.998566	0.999152
chr12-120291793-G-T	SNV	SNV	111	n.111C>A	UKBB/AllofUs	1	2	18.89	0.0481669	0.0874794	0.022838	3056	5392	4081	3534	5355	0	0.736817	0.863418
chr12-120291847-C-G	SNV	SNV	57	n.57G>C	unobserved			19.77	-0.102533	-0.00371417	-0.187369	3055	5060	5631	4215	5031	0	0.294117	0.52493
chr12-120291778-T-A	SNV	SNV	126	n.126A>T	UKBB/AllofUs	5	2	18.46	0.170755	0.302807	0.0526859	3054	6256	4106	3630	4683	0	0.944008	0.977781
chr12-120291767-C-G	SNV	SNV	137	n.137G>C	UKBB/AllofUs	1	1	18.97	0.0517198	0.182322	-0.0648988	3034	5717	4710	3838	4983	0	0.745778	0.870074
chr12-120291768-G-A	SNV	SNV	136	n.136C>T	UKBB/AllofUs	42	72	19.17	-0.124989	-0.366094	0.130099	3000	3865	3215	2999	5628	0	0.236847	0.447933
chr12-120291764-C-A	SNV	SNV	140	n.140G>T	UKBB/AllofUs	3	1	18.32	-0.566833	-0.600964	-0.518719	2977	3259	4448	2646	6257	0	1.58e-05	7.35e-05
chr12-120291835-G-T	SNV	SNV	69	n.69C>A	unobserved			20.3	-1.80718	-1.49333	-2.10705	2963	1747	4391	868	4704	0	8.17e-44	8.81e-42
chr12-120291771-G-A	SNV	SNV	133	n.133C>T	UKBB/AllofUs	115	50	19.19	-0.0181362	0.0345041	-0.0567929	2941	5002	4021	3295	5518	0	0.546419	0.75585
chr12-120291859-C-G	SNV	SNV	45	n.45G>C	UKBB/AllofUs		8	19.58	-0.719419	-0.475187	-0.949667	2936	3507	5564	2455	5803	0	4.37e-08	2.53e-07
chr12-120291838-T-A	SNV	SNV	66	n.66A>T	unobserved			19.68	-0.750943	-0.711963	-0.775939	2934	2974	4330	2155	4315	0	1.09e-08	6.69e-08
chr12-120291901-G-C	SNV	SNV	3	n.3C>G	UKBB/AllofUs	10	32	18.77	-0.422499	-0.326587	-0.504427	2928	3877	4727	2840	2827	0	0.00119842	0.00482051
chr12-120291778-T-C	SNV	SNV	126	n.126A>G	UKBB/AllofUs	19	19	18.36	0.138662	-0.0738442	0.365151	2889	4558	4524	4967	3949	0	0.909734	0.963353
chr12-120291758-T-G	SNV	SNV	146					0.03	-0.032829	-0.0798323	0.0281577	2831	4448	4005	3481	4599	0	0.500823	0.716131
chr12-120291795-C-G	SNV	SNV	109	n.109G>C	unobserved			19.4	-0.0212938	-0.14398	0.115376	2826	4247	5349	4939	6037	0	0.536651	0.751311
chr12-120291757-A-T	SNV	SNV	147					0.146	-0.0756042	-0.397267	0.260042	2826	3563	3227	3294	3694	1	0.370156	0.609904
chr12-120291857-G-T	SNV	SNV	47	n.47C>A	UKBB/AllofUs	1	1	20.2	0.313125	0.677134	-0.0369013	2818	7483	7171	5958	6205	0	0.996526	0.999152
chr12-120291864-A-C	SNV	SNV	40	n.40T>G	UKBB/AllofUs	15	7	18.85	-0.0557896	0.0554385	-0.153034	2814	4856	5162	3957	4753	0	0.429773	0.663746
chr12-120291785-T-G	SNV	SNV	119	n.119A>C	unobserved			18.04	-0.686053	-0.97073	-0.387391	2813	2383	5221	3402	4688	0	1.78e-07	9.42e-07
chr12-120291789-C-T	SNV	SNV	115	n.115G>A	UKBB/AllofUs	87	78	19.99	-0.246095	-0.289575	-0.188633	2764	3755	4093	3061	4851	0	0.0483861	0.144248
chr12-120291890-C-G	SNV	SNV	14	n.14G>C	UKBB/AllofUs		4	19.4	-0.222787	-0.155814	-0.275776	2701	4026	3598	2533	4113	0	0.0695733	0.190674
chr12-120291768-G-C	SNV	SNV	136	n.136C>G	UKBB/AllofUs	13	11	19.61	-0.0537014	-0.0629972	-0.0304222	2644	4203	4177	3486	4737	0	0.436176	0.66542
chr12-120291846-G-T	SNV	SNV	58	n.58C>A	unobserved			19.59	-0.184509	-0.401076	0.0460408	2575	3238	3200	2816	3793	0	0.118893	0.270393
chr12-120291767-C-T	SNV	SNV	137	n.137G>A	UKBB/AllofUs	96	201	19.78	-0.0329226	-0.029314	-0.0225477	2551	4151	4134	3469	4705	1	0.500532	0.716131
chr12-120291806-C-G	SNV	SNV	98	n.98G>C	UKBB/AllofUs	11	2	19.18	-0.122531	-0.280938	0.0498587	2296	3138	3561	3142	4677	0	0.242802	0.454411
chr12-120291898-A-G	SNV	SNV	6	n.6T>C	UKBB/AllofUs	1	2	18.63	-0.418349	-0.322357	-0.500358	1591	2113	2397	1444	1248	0	0.00133352	0.00532421
