# Supplementary material for: Saturation genome editing of RNU4–2 reveals distinct dominant and recessive neurodevelopmental disorders
Source: medRxiv. 2025 Apr 10:2025.04.08.25325442. Preprint. [Version 1] doi: 10.1101/2025.04.08.25325442 (PMC12036422; doi:10.1101/2025.04.08.25325442)
Supplement: Supplement 2 [file media-2.xlsx]

## Sheet: RNU4_2_ST6
Supplementary Table 6. Oligonucleotide sequences used in this study.
Name	Sequence (5’->3’)	Ordering comments	Purpose
RNU4_2_FP1	TGACTTTTCTTGCCAGCTG	IDT, 25 nM standard desalting	Forward primer for nested PCR 1
RNU4_2_RP1	GCCCAGGTCTTCGTAAAAAG	IDT, 25 nM standard desalting	Reverse primer for nested PCR 1
RNU4_2_FP2	CGGTACCCGGGGATCACGAAGTCTGTCGCTCA	IDT, 25 nM standard desalting	Forward primer for nested PCR 1
RNU4_2_RP2	CGACTCTAGAGGATCGGGAACAAGTACCACACTAG	IDT, 25 nM standard desalting	Reverse primer for nested PCR 2
RNU4_2_NXT_FP2	TCGTCGGCAGCGTCAGATGTGTATAAGAGACAGATGGTAGTCATCATCCGTGG	IDT, 25 nM standard desalting	Forward primer for nested PCR 2 (nextera tagging)
RNU4_2_NXT_RP2	GTCTCGTGGGCTCGGAGATGTGTATAAGAGACAGCCTAAAACCCTTTTCTTTAGAC	IDT, 25 nM standard desalting	Reverse primer for nested PCR 2 (nextera tagging)
RNU4_2_lib_FP	CGCGAACAGAACCTTTCC	IDT, 25 nM standard desalting	Forward primer for Twist oligopool library amplification
RNU4_2_lib_RP	CCTAAAACCCTTTTCTTTAGAC	IDT, 25 nM standard desalting	Reverse primer for Twist oligopool library amplification
RNU4_2_lin_FP	AAGAAAAGGGTTTTAGGAAGTTGTATTATAGCAGGTTGTGTC	IDT, 25 nM standard desalting	Forward primer for pUC19 with RNU4-2 homology arms linearization
RNU4_2_lin_RP	GGAAAGGTTCTGTTCGCGCCCCGCTCGCCCACGGATGATGACTACCAT	IDT, 25 nM standard desalting	Reverse primer for pUC19 with RNU4-2 homology arms linearization
RNU4_2_indexing_FP	AATGATACGGCGACCACCGAGATCTACAC[i5]TCGTCGGCAGCGTC	Sigma-Aldrich, 25 nM standard desalting	Forward primer for indexing PCR
RNU4_2_indexing_RP	CAAGCAGAAGACGGCATACGAGAT[i7]GTCTCGTGGGCTCGG	Sigma-Aldrich, 25 nM standard desalting	Reverse primer for indexing PCR
RNU4_2_gRNA_FD	CACCGTCATCATCCGTGGGGGAGCG	IDT, 25 nM standard desalting	Forward duplex primer for sgRNA ligation into pX459
RNU4_2_gRNA_RD	AAACCCACGGATGATGACTACCAT	IDT, 25 nM standard desalting	Reverse duplex primer for sgRNA ligation into pX459
